# Supplementary material for: Antimicrobial resistance of Vibrio spp. from the coastal California system: discordance between genotypic and phenotypic patterns
Source: Appl Environ Microbiol. 2025 Feb 3;91(3):e01808-24. doi: 10.1128/aem.01808-24 (PMC11921324; doi:10.1128/aem.01808-24)
Supplement: Data Set S1 — MLSA/MLST results, genome quality metrics, and ampicillin susceptibility results for available genomes. [file aem.01808-24-s0001.xlsx]

## Sheet: Supplmental Data 1
Order	Isolate ID	Bioproject	SRA	Study	Biosample	Bracken Species ID	Isolation Source	Collection Date	Latitude, Longitude	Near-identical Isolates	Included In Downstream Analysis	Included in AST	Ampicillin MIC Interpretation	% Completeness	% Contamination	GC Content	Genome Size (Mb)	Contigs	Estimated Coverage	Total Reads	Predicted Genes	MLSA Scheme ST	MLSA gyrB	MLSA pyrH	MLSA recA	MLSA atpA	MLST Scheme	MLST ST	MLST Loci 1	MLST Loci 2	MLST Loci 3	MLST Loci 4	MLST Loci 5	MLST Loci 6	MLST Loci 7	Top MLSA/MLST Scheme
1	BCW_11028	PRJNA1071196	SRR30115478	SRP523932	SAMN40178385	Vibrio alginolyticus	Southern Sea Otter	2011-09-20	36.14 N 121.66 W	unique	Yes	No		100	0.0642273	0.445817	5.2423	132	73.6568	2574207	4747	544	78	17	18	16										Vibrio spp.
2	BCW_11029	PRJNA1071196	SRR30115477	SRP523932	SAMN40178386	Vibrio parahaemolyticus	Southern Sea Otter	2010-02-17	36.81 N 121.79 W	unique	Yes	No		100	0.0544959	0.45279	5.00653	126	76.903	2566780	4534	-	~231	~292	~277	~36	V. parahaemolyticus	-	dnaE(59)	gyrB(417)	recA(95)	dtdS(361)	pntA(14)	pyrC(28)	tnaA(232)	V. parahaemolyticus
3	BCW_11030	PRJNA1071196	SRR30115270	SRP523932	SAMN40178387	Vibrio harveyi	Southern Sea Otter	2011-10-19	35.10 N 120.64 W	unique	Yes	No		100	0.214091	0.449235	5.84287	184	37.1189	1445874	5363	-	~82	22	112	~89										Vibrio spp.
4	BCW_11031	PRJNA1071196	SRR30115223	SRP523932	SAMN40178388	Vibrio parahaemolyticus	Southern Sea Otter	2010-02-17	36.81 N 121.79 W	unique	Yes	No		100	0	0.452599	5.11021	98	56.3466	1919620	4661	-	~24	48	317	19	V. parahaemolyticus	308	dnaE(12)	gyrB(178)	recA(25)	dtdS(153)	pntA(27)	pyrC(78)	tnaA(54)	V. parahaemolyticus
5	BCW_11032	PRJNA1071196	SRR30115368	SRP523932	SAMN40178389	Vibrio parahaemolyticus	Southern Sea Otter	2008-09-12	36.61 N 121.86 W	unique	Yes	No		100	0	0.453054	5.04351	132	51.1625	1720255	4591	-	~252	~21	~277	49	V. parahaemolyticus	23	dnaE(17)	gyrB(16)	recA(13)	dtdS(36)	pntA(15)	pyrC(31)	tnaA(26)	V. parahaemolyticus
6	BCW_11033	PRJNA1071196	SRR30115035	SRP523932	SAMN40178390	Vibrio parahaemolyticus	Southern Sea Otter	2008-09-08	36.61 N 121.86 W	unique	Yes	No		100	0.13624	0.452146	5.19452	113	22.5644	781408	4703	-	254	40	62	~243	V. parahaemolyticus	74	dnaE(5)	gyrB(25)	recA(19)	dtdS(45)	pntA(4)	pyrC(11)	tnaA(24)	V. parahaemolyticus
7	BCW_11034	PRJNA1071196	SRR30115024	SRP523932	SAMN40178391	Vibrio parahaemolyticus	Southern Sea Otter	2008-09-23	36.61 N 121.87 W	11034, 11074, 11166, 11543, 12166, 12167	Yes	No		100	0.0544959	0.452717	5.11102	137	22.7811	776229	4624	-	~54	21	51	~272	V. parahaemolyticus	142	dnaE(31)	gyrB(115)	recA(94)	dtdS(12)	pntA(28)	pyrC(91)	tnaA(68)	V. parahaemolyticus
8	BCW_11035	PRJNA1071196	SRR30115013	SRP523932	SAMN40178392	Vibrio parahaemolyticus	Southern Sea Otter	2008-10-01	36.81 N 121.79 W	11035, 12130, 12133, 12134	Yes	No		100	0	0.451596	5.28058	124	36.6397	1289860	4815	-	48	36	222	~162	V. parahaemolyticus	322	dnaE(86)	gyrB(117)	recA(35)	dtdS(19)	pntA(26)	pyrC(92)	tnaA(15)	V. parahaemolyticus
9	BCW_11036	PRJNA1071196	SRR30115002	SRP523932	SAMN40178393	Vibrio parahaemolyticus	Environment	2019-06-03	36.81 N 121.79 W	12103, 12176, 12180, 12209, 12276, 12148, 11036, 11076	Yes	No		100	0.217984	0.452161	5.15508	77	39.5368	1358768	4676	-	~253	139	~277	~51	V. parahaemolyticus	12	dnaE(9)	gyrB(21)	recA(15)	dtdS(13)	pntA(4)	pyrC(10)	tnaA(26)	V. parahaemolyticus
10	BCW_11039	PRJNA1071196	SRR30114991	SRP523932	SAMN40178394	Vibrio parahaemolyticus	Environment	2019-06-03	36.83 N 121.75 W	11039, 11203	No	No		100	0	0.454268	4.99775	102	32.1216	1070239	4511	-	48	36	44	~162	V. parahaemolyticus	1736	dnaE(282)	gyrB(117)	recA(31)	dtdS(139)	pntA(61)	pyrC(394)	tnaA(20)	V. parahaemolyticus
11	BCW_11041	PRJNA1071196	SRR30115476	SRP523932	SAMN40178395	Vibrio metschnikovii	Environment	2019-06-03	36.81 N 121.79 W	11041, 11062, 11068, 11082, 11063, 11080, 11085, 11066, 11081, 11087	No	No		98.5131	0.596878	0.440666	3.70237	113	49.7409	1227730	3328	-	-	-	-	-										Vibrio spp.
12	BCW_11042	PRJNA1071196	SRR30115465	SRP523932	SAMN40178396	Vibrio parahaemolyticus	Environment	2019-06-03	36.81 N 121.77 W	11042, 11064, 11069, 11137, 11202	No	No		100	0.0908265	0.453974	4.93799	81	33.7931	1112465	4468	-	~63	21	~23	19	V. parahaemolyticus	-	dnaE(22)	gyrB(338)	recA(241)	dtdS(205)	pntA(4)	pyrC(259)	tnaA(86)	V. parahaemolyticus
13	BCW_11043	PRJNA1071196	SRR30115454	SRP523932	SAMN40178397	Vibrio parahaemolyticus	Environment	2019-06-03	36.81 N 121.76 W	11043, 11088	No	No		100	0	0.453123	5.00345	152	44.6352	1488867	4575	-	~130	~36	~256	19	V. parahaemolyticus	1726	dnaE(358)	gyrB(484)	recA(355)	dtdS(314)	pntA(23)	pyrC(392)	tnaA(2)	V. parahaemolyticus
14	BCW_11044	PRJNA1071196	SRR30115315	SRP523932	SAMN40178398	Vibrio parahaemolyticus	Environment	2019-06-03	36.83 N 121.75 W	11044, 11086	No	No		100	0	0.452928	5.00275	125	26.2848	876640	4527	-	~102	~21	~277	49	V. parahaemolyticus	2532	dnaE(35)	gyrB(300)	recA(51)	dtdS(321)	pntA(4)	pyrC(65)	tnaA(51)	V. parahaemolyticus
15	BCW_11045	PRJNA1071196	SRR30115304	SRP523932	SAMN40178399	Vibrio parahaemolyticus	Environment	2019-06-03	36.84 N 121.74 W	11045, 11083, 11136	No	No		100	0.282211	0.453967	5.05015	142	29.8139	1003763	4625	-	~252	~21	~277	~237	V. parahaemolyticus	-	dnaE(31)	gyrB(16)	recA(13)	dtdS(157)	pntA(31)	pyrC(3)	tnaA(20)	V. parahaemolyticus
16	BCW_11048	PRJNA1071196	SRR30115293	SRP523932	SAMN40178400	Vibrio diabolicus	Environment	2019-06-03	36.81 N 121.78 W	unique	Yes	No		100	0.215713	0.445965	5.15496	103	49.8393	1712798	4639	-	~164	19	19	18										Vibrio spp.
17	BCW_11049	PRJNA1071196	SRR30115177	SRP523932	SAMN40178401	Vibrio parahaemolyticus	Environment	2019-06-03	36.81 N 121.78 W	unique	Yes	No		100	0.145971	0.453339	5.25917	82	66.7654	2340870	4800	-	~293	21	246?	19	V. parahaemolyticus	-	dnaE(31)	gyrB(299)	recA(258?)	dtdS(29)	pntA(26)	pyrC(186)	tnaA(237)	V. parahaemolyticus
18	BCW_11050	PRJNA1071196	SRR30115166	SRP523932	SAMN40178402	Vibrio diabolicus	Environment	2019-06-03	36.81 N 121.78 W	unique	Yes	No		100	0.499546	0.447313	5.13754	132	24.4877	838710	4672	-	71	19	~58	~135										Vibrio spp.
19	BCW_11051	PRJNA1071196	SRR30115155	SRP523932	SAMN40178403	Vibrio parahaemolyticus	Environment	2019-06-03	36.84 N 121.75 W	11051, 11053, 11067, 11077, 11204, 11205	Yes	No		100	0.27248	0.453877	4.98531	160	61.9208	2057966	4566	-	~228	~21	~285	49	V. parahaemolyticus	-	dnaE(17)	gyrB(~18)	recA(200)	dtdS(23)	pntA(24)	pyrC(497)	tnaA(26)	V. parahaemolyticus
20	BCW_11052	PRJNA1071196	SRR30115281	SRP523932	SAMN40178404	Vibrio diabolicus	Environment	2019-06-03	36.84 N 121.75 W	unique	Yes	No		100	0.0340599	0.448012	5.149	103	47.0876	1616363	4666	-	53	115	47	18										Vibrio spp.
21	BCW_11055	PRJNA1071196	SRR30115269	SRP523932	SAMN40178405	Vibrio cholerae	Environment	2019-06-03	36.81 N 121.78 W	unique	Yes	No		99.9792	0.135501	0.4737	4.12646	226	67.5896	1859373	3724	-	~239	~171	~217	~161	V. cholerae	-	adk(22)	gyrB(1)	mdh(10)	metE(38)	pntA(~237)	purM(17)	pyrC(189)	V. cholerae
22	BCW_11056	PRJNA1071196	SRR30115258	SRP523932	SAMN40178406	Vibrio diabolicus	Environment	2019-06-03	36.82 N 121.75 W	unique	Yes	No		100	0	0.447962	5.09233	81	98.8313	3355213	4547	32	30	25	27	23										Vibrio spp.
23	BCW_11057	PRJNA1071196	SRR30115142	SRP523932	SAMN40178407	Vibrio parahaemolyticus	Environment	2019-06-03	36.82 N 121.75 W	11057, 11075, 11135	Yes	No		100	0.0681199	0.453157	5.09983	108	56.4603	1919587	4659	-	~253	~21	~44	243	V. parahaemolyticus	-	dnaE(33)	gyrB(280)	recA(239)	dtdS(292)	pntA(23)	pyrC(263)	tnaA(86)	V. parahaemolyticus
24	BCW_11058	PRJNA1071196	SRR30115131	SRP523932	SAMN40178408	Vibrio diabolicus	Environment	2019-06-03	36.82 N 121.75 W	unique	Yes	No		100	0	0.448018	5.07629	70	48.9454	1656406	4506	-	~269	122	27	17										Vibrio spp.
25	BCW_11059	PRJNA1071196	SRR30115120	SRP523932	SAMN40178409	Vibrio parahaemolyticus	Environment	2019-06-03	36.82 N 121.75 W	unique	Yes	No		100	0.27248	0.453314	5.07335	117	49.536	1675425	4617	-	~252	~21	~277	~162	V. parahaemolyticus	28	dnaE(17)	gyrB(16)	recA(13)	dtdS(7)	pntA(24)	pyrC(16)	tnaA(20)	V. parahaemolyticus
26	BCW_11060	PRJNA1071196	SRR30115109	SRP523932	SAMN40178410	Vibrio diabolicus	Environment	2019-06-03	36.82 N 121.75 W	unique	Yes	No		100	0	0.447746	5.05201	133	59.9816	2020181	4500	-	~164	19	~236	~18										Vibrio spp.
27	BCW_11061	PRJNA1071196	SRR30115098	SRP523932	SAMN40178411	Vibrio cholerae	Environment	2019-06-03	36.81 N 121.78 W	unique	Yes	No		99.9792	0.0496838	0.474603	4.12091	209	65.4622	1798427	3682	-	224	158	~233	~161	V. cholerae	-	adk(2)	gyrB(38)	mdh(14)	metE(201)	pntA(109)	purM(1)	pyrC(47)	V. cholerae
28	BCW_11062	PRJNA1071196	SRR30115087	SRP523932	SAMN40178412	Vibrio metschnikovii	Environment	2019-06-03	36.81 N 121.79 W	11041, 11062, 11068, 11082, 11063, 11080, 11085, 11066, 11081, 11087	No	No		98.5131	0.596878	0.440665	3.70316	121	63.7308	1573367	3329	-	-	-	-	-										Vibrio spp.
29	BCW_11063	PRJNA1071196	SRR30115245	SRP523932	SAMN40178413	Vibrio metschnikovii	Environment	2019-06-03	36.81 N 121.77 W	11041, 11062, 11068, 11082, 11063, 11080, 11085, 11066, 11081, 11087	Yes	No		98.5131	0.596878	0.440686	3.77497	101	74.336	1870775	3406	-	-	-	-	-										Vibrio spp.
30	BCW_11064	PRJNA1071196	SRR30115234	SRP523932	SAMN40178414	Vibrio parahaemolyticus	Environment	2019-06-03	36.81 N 121.77 W	11042, 11064, 11069, 11137, 11202	Yes	No		100	0.0908265	0.453983	4.93786	81	71.5662	2355893	4468	-	~63	21	~23	19	V. parahaemolyticus	-	dnaE(22)	gyrB(338)	recA(241)	dtdS(205)	pntA(4)	pyrC(259)	tnaA(86)	V. parahaemolyticus
31	BCW_11065	PRJNA1071196	SRR30115446	SRP523932	SAMN40178415	Vibrio diabolicus	Environment	2019-06-03	36.81 N 121.77 W	unique	Yes	No		100	0.454133	0.448025	5.04908	65	82.1473	2765119	4524	-	~269	15	~151	~17										Vibrio spp.
32	BCW_11066	PRJNA1071196	SRR30115435	SRP523932	SAMN40178416	Vibrio metschnikovii	Environment	2019-06-03	36.82 N 121.77 W	11041, 11062, 11068, 11082, 11063, 11080, 11085, 11066, 11081, 11087	Yes	No		98.5131	0.596878	0.440529	3.73425	97	105.933	2637199	3351	-	-	-	-	-										Vibrio spp.
33	BCW_11067	PRJNA1071196	SRR30115424	SRP523932	SAMN40178417	Vibrio parahaemolyticus	Environment	2019-06-03	36.82 N 121.77 W	11051, 11053, 11067, 11077, 11204, 11205	Yes	No		100	0	0.45356	4.95073	150	31.4847	1039149	4508	-	~228	~21	~285	49	V. parahaemolyticus	-	dnaE(17)	gyrB(~18)	recA(200)	dtdS(23)	pntA(24)	pyrC(497)	tnaA(26)	V. parahaemolyticus
34	BCW_11068	PRJNA1071196	SRR30115413	SRP523932	SAMN40178418	Vibrio metschnikovii	Environment	2019-06-03	36.83 N 121.75 W	11041, 11062, 11068, 11082, 11063, 11080, 11085, 11066, 11081, 11087	No	No		98.5131	0.596878	0.440733	3.70596	99	81.5568	2014976	3328	-	-	-	-	-										Vibrio spp.
35	BCW_11069	PRJNA1071196	SRR30115402	SRP523932	SAMN40178419	Vibrio parahaemolyticus	Environment	2019-06-03	36.82 N 121.75 W	11042, 11064, 11069, 11137, 11202	Yes	No		100	0.0908265	0.45397	4.93713	73	63.344	2084918	4460	-	~63	21	~23	19	V. parahaemolyticus	-	dnaE(22)	gyrB(338)	recA(241)	dtdS(205)	pntA(4)	pyrC(259)	tnaA(86)	V. parahaemolyticus
36	BCW_11070	PRJNA1071196	SRR30115391	SRP523932	SAMN40178420	Vibrio parahaemolyticus	Environment	2019-06-03	36.82 N 121.75 W	unique	Yes	No		100	0.302755	0.452476	5.12544	132	124.824	4265173	4740	-	~253	36	~282	19	V. parahaemolyticus	-	dnaE(~2)	gyrB(136)	recA(72)	dtdS(94)	pntA(26)	pyrC(185)	tnaA(23)	V. parahaemolyticus
37	BCW_11071	PRJNA1071196	SRR30115220	SRP523932	SAMN40178421	Vibrio diabolicus	Environment	2019-06-03	36.82 N 121.75 W	unique	Yes	No		100	0.554691	0.447983	5.2081	75	71.141	2470065	4723	-	195	19	~130	18										Vibrio spp.
38	BCW_11072	PRJNA1071196	SRR30115209	SRP523932	SAMN40178422	Vibrio diabolicus	Environment	2019-06-03	36.82 N 121.75 W	unique	Yes	No		100	0	0.448461	5.01458	64	88.4837	2958057	4515	-	~166	19	200	17										Vibrio spp.
39	BCW_11073	PRJNA1071196	SRR30115198	SRP523932	SAMN40178423	Vibrio parahaemolyticus	Environment	2019-06-03	36.82 N 121.75 W	unique	Yes	No		100	0.0778513	0.453805	5.1385	106	87.2551	2989066	4703	-	~253	40	62	~19	V. parahaemolyticus	2861	dnaE(137)	gyrB(622)	recA(19)	dtdS(34)	pntA(129)	pyrC(46)	tnaA(14)	V. parahaemolyticus
40	BCW_11074	PRJNA1071196	SRR30115379	SRP523932	SAMN40178424	Vibrio parahaemolyticus	Environment	2019-06-03	36.83 N 121.75 W	11034, 11074, 11166, 11543, 12166, 12167	Yes	No		100	0.0544959	0.452888	5.09105	97	58.9774	2001710	4588	-	~54	21	51	~272	V. parahaemolyticus	142	dnaE(31)	gyrB(115)	recA(94)	dtdS(12)	pntA(28)	pyrC(91)	tnaA(68)	V. parahaemolyticus
41	BCW_11075	PRJNA1071196	SRR30115367	SRP523932	SAMN40178425	Vibrio parahaemolyticus	Environment	2019-06-03	36.83 N 121.75 W	11057, 11075, 11135	Yes	No		100	0.0681199	0.453137	5.10112	121	27.6311	939666	4662	-	~253	~21	~44	243	V. parahaemolyticus	-	dnaE(33)	gyrB(280)	recA(239)	dtdS(292)	pntA(23)	pyrC(263)	tnaA(86)	V. parahaemolyticus
42	BCW_11076	PRJNA1071196	SRR30115356	SRP523932	SAMN40178426	Vibrio parahaemolyticus	Environment	2019-06-03	36.83 N 121.75 W	12103, 12176, 12180, 12209, 12276, 12148, 11036, 11076	Yes	No		100	0.217984	0.452155	5.15464	68	155.423	5341004	4670	-	~253	139	~277	~51	V. parahaemolyticus	12	dnaE(9)	gyrB(21)	recA(15)	dtdS(13)	pntA(4)	pyrC(10)	tnaA(26)	V. parahaemolyticus
43	BCW_11078	PRJNA1071196	SRR30115345	SRP523932	SAMN40178427	Vibrio parahaemolyticus	Environment	2019-06-03	36.81 N 121.76 W	unique	Yes	No		100	0	0.453266	5.00558	162	54.1808	1808041	4586	-	~228	~21	~285	49	V. parahaemolyticus	-	dnaE(17)	gyrB(~18)	recA(200)	dtdS(23)	pntA(24)	pyrC(497)	tnaA(26)	V. parahaemolyticus
44	BCW_11079	PRJNA1071196	SRR30115334	SRP523932	SAMN40178428	Vibrio alginolyticus	Environment	2019-06-03	36.82 N 121.75 W	unique	Yes	No		100	0.227715	0.444977	5.32016	162	67.7065	2401396	4870	-	18	20	234	117										Vibrio spp.
45	BCW_11080	PRJNA1071196	SRR30115323	SRP523932	SAMN40178429	Vibrio metschnikovii	Environment	2019-06-03	36.81 N 121.79 W	11041, 11062, 11068, 11082, 11063, 11080, 11085, 11066, 11081, 11087	Yes	No		98.5131	0.596878	0.440659	3.7036	123	68.0371	1679881	3329	-	-	-	-	-										Vibrio spp.
46	BCW_11081	PRJNA1071196	SRR30115079	SRP523932	SAMN40178430	Vibrio metschnikovii	Environment	2019-06-03	36.81 N 121.79 W	11041, 11062, 11068, 11082, 11063, 11080, 11085, 11066, 11081, 11087	No	No		98.5131	0.596878	0.440656	3.70343	123	147.246	3635436	3329	-	-	-	-	-										Vibrio spp.
47	BCW_11082	PRJNA1071196	SRR30115068	SRP523932	SAMN40178431	Vibrio metschnikovii	Environment	2019-06-03	36.84 N 121.74 W	11041, 11062, 11068, 11082, 11063, 11080, 11085, 11066, 11081, 11087	Yes	No		98.5131	0.596878	0.440809	3.74208	118	74.6261	1861711	3382	-	-	-	-	-										Vibrio spp.
48	BCW_11083	PRJNA1071196	SRR30115057	SRP523932	SAMN40178432	Vibrio parahaemolyticus	Environment	2019-06-03	36.84 N 121.74 W	11045, 11083, 11136	Yes	No		100	0.282211	0.453987	5.05154	149	71.6201	2411947	4625	-	~252	~21	~277	~237	V. parahaemolyticus	-	dnaE(31)	gyrB(16)	recA(13)	dtdS(157)	pntA(31)	pyrC(3)	tnaA(20)	V. parahaemolyticus
49	BCW_11085	PRJNA1071196	SRR30115046	SRP523932	SAMN40178433	Vibrio metschnikovii	Environment	2019-06-03	36.83 N 121.75 W	11041, 11062, 11068, 11082, 11063, 11080, 11085, 11066, 11081, 11087	Yes	No		98.5131	0.596878	0.440757	3.70384	86	43.6704	1078321	3326	-	-	-	-	-										Vibrio spp.
50	BCW_11086	PRJNA1071196	SRR30115036	SRP523932	SAMN40178434	Vibrio parahaemolyticus	Environment	2019-06-03	36.83 N 121.75 W	11044, 11086	Yes	No		100	0	0.452919	5.00323	128	51.752	1726181	4528	-	~102	~21	~277	49	V. parahaemolyticus	2532	dnaE(35)	gyrB(300)	recA(51)	dtdS(321)	pntA(4)	pyrC(65)	tnaA(51)	V. parahaemolyticus
51	BCW_11087	PRJNA1071196	SRR30115034	SRP523932	SAMN40178435	Vibrio metschnikovii	Environment	2019-06-03	36.81 N 121.76 W	11041, 11062, 11068, 11082, 11063, 11080, 11085, 11066, 11081, 11087	Yes	No		98.5131	0.596878	0.440551	3.73411	104	103.9	2586489	3354	-	-	-	-	-										Vibrio spp.
52	BCW_11088	PRJNA1071196	SRR30115033	SRP523932	SAMN40178436	Vibrio parahaemolyticus	Environment	2019-06-03	36.81 N 121.76 W	11043, 11088	Yes	No		100	0	0.453105	5.00363	155	56.9649	1900210	4575	-	~130	~36	~256	19	V. parahaemolyticus	1726	dnaE(358)	gyrB(484)	recA(355)	dtdS(314)	pntA(23)	pyrC(392)	tnaA(2)	V. parahaemolyticus
53	BCW_11089	PRJNA1071196	SRR30115032	SRP523932	SAMN40178437	Vibrio alginolyticus	Environment	2019-06-03	36.81 N 121.76 W	unique	Yes	No		100	0.145971	0.445868	5.22042	136	42.6787	1485340	4743	-	112	17	70	126										Vibrio spp.
54	BCW_11090	PRJNA1071196	SRR30115031	SRP523932	SAMN40178438	Vibrio parahaemolyticus	Environment	2019-06-03	36.82 N 121.77 W	unique	Yes	No		100	0.0302755	0.452955	5.13371	146	58.981	2018611	4731	-	~202	274	~277	49	V. parahaemolyticus	-	dnaE(58)	gyrB(332)	recA(10)	dtdS(8)	pntA(28)	pyrC(33)	tnaA(45)	V. parahaemolyticus
55	BCW_11091	PRJNA1071196	SRR30115030	SRP523932	SAMN40178439	Vibrio diabolicus	Environment	2019-06-03	36.82 N 121.77 W	unique	Yes	No		100	0.0544959	0.447611	5.1307	113	75.0289	2566338	4642	-	137	47	47	~82										Vibrio spp.
56	BCW_11092	PRJNA1071196	SRR30115029	SRP523932	SAMN40178440	Vibrio cholerae	Southern Sea Otter	2008-02-11	36.81 N 121.79 W	unique	Yes	Yes	SUSC	99.9792	0.0605239	0.475085	4.02447	59	44.3605	1190183	3545	-	~224	~171	~218	~161	V. cholerae	-	adk(2)	gyrB(1)	mdh(9)	metE(~379)	pntA(221)	purM(1)	pyrC(~65)	V. cholerae
57	BCW_11093	PRJNA1071196	SRR30115028	SRP523932	SAMN40178441	Vibrio cholerae	Southern Sea Otter	2008-02-11	36.81 N 121.79 W	unique	Yes	Yes	SUSC	100	0.162602	0.474249	4.07347	90	146.769	3985716	3585	-	~224	~171	~217	~161	V. cholerae	-	adk(13)	gyrB(30)	mdh(14)	metE(130)	pntA(86)	purM(41)	pyrC(43)	V. cholerae
58	BCW_11094	PRJNA1071196	SRR30115027	SRP523932	SAMN40178442	Vibrio cholerae	Southern Sea Otter	2008-04-01	36.81 N 121.79 W	11094, 11115	Yes	Yes	SUSC	99.9583	0.162602	0.473374	4.16675	152	79.8907	2219228	3742	-	~224	~159	~217	~159	V. cholerae	-	adk(14)	gyrB(88)	mdh(~14)	metE(265)	pntA(4)	purM(177)	pyrC(358)	V. cholerae
59	BCW_11096	PRJNA1071196	SRR30115026	SRP523932	SAMN40178443	Vibrio cholerae	Southern Sea Otter	2008-02-11	36.81 N 121.79 W	11096, 11183, 11184	Yes	Yes	SUSC	99.9792	0.0271003	0.475725	4.05073	73	78.4844	2119461	3608	-	239	~171	217?	~159	V. cholerae	466	adk(47)	gyrB(1)	mdh(14)	metE(160)	pntA(18)	purM(17)	pyrC(66)	V. cholerae
60	BCW_11097	PRJNA1071196	SRR30115025	SRP523932	SAMN40178444	Vibrio cholerae	Southern Sea Otter	2008-02-11	36.81 N 121.79 W	unique	Yes	Yes	SUSC	99.9792	0.286811	0.473366	4.14351	141	113.233	3127885	3744	-	~225	~171	~232	~161	V. cholerae	1011	adk(2)	gyrB(5)	mdh(14)	metE(19)	pntA(6)	purM(1)	pyrC(51)	V. cholerae
61	BCW_11098	PRJNA1071196	SRR30115023	SRP523932	SAMN40178445	Vibrio cholerae	Southern Sea Otter	2008-02-11	36.81 N 121.79 W	11095, 11098, 11100, 11188, 11189, 12269, 12147	Yes	Yes	SUSC	99.9792	0.0496838	0.474117	4.06283	183	52.8874	1432483	3703	-	~223	~171	~217	~159	V. cholerae	681	adk(1)	gyrB(1)	mdh(14)	metE(48)	pntA(29)	purM(17)	pyrC(41)	V. cholerae
62	BCW_11099	PRJNA1071196	SRR30115022	SRP523932	SAMN40178446	Vibrio cholerae	Southern Sea Otter	2008-02-08	36.93 N 121.86 W	11099, 11428	Yes	Yes	SUSC	99.9792	0.379404	0.474028	4.05864	131	85.4152	2311133	3621	-	~223	~171	~218	~168	V. cholerae	-	adk(14)	gyrB(41)	mdh(14)	metE(~47)	pntA(77)	purM(9)	pyrC(120)	V. cholerae
63	BCW_11100	PRJNA1071196	SRR30115021	SRP523932	SAMN40178447	Vibrio cholerae	Southern Sea Otter	2008-02-11	36.81 N 121.79 W	11095, 11098, 11100, 11188, 11189, 12269, 12147	Yes	Yes	SUSC	99.9792	0.0496838	0.474001	4.07014	204	98.1363	2662853	3736	-	~223	~171	~217	~159	V. cholerae	681	adk(1)	gyrB(1)	mdh(14)	metE(48)	pntA(29)	purM(17)	pyrC(41)	V. cholerae
64	BCW_11101	PRJNA1071196	SRR30115020	SRP523932	SAMN40178448	Vibrio cholerae	Southern Sea Otter	2008-02-11	36.81 N 121.79 W	unique	Yes	Yes	SUSC	100	0.216802	0.47665	4.01356	76	59.3928	1589177	3582	-	~224	~159	217?	~159	V. cholerae	-	adk(73)	gyrB(85)	mdh(14)	metE(36)	pntA(19)	purM(1)	pyrC(96)	V. cholerae
65	BCW_11103	PRJNA1071196	SRR30115019	SRP523932	SAMN40178449	Vibrio cholerae	Shellfish	2001-10-21	not collected	11103, 12183, 12187	Yes	No		99.9792	0.0813008	0.475604	4.12071	149	93.0718	2556809	3718	-	239	~171	217?	~159	V. cholerae	466	adk(47)	gyrB(1)	mdh(14)	metE(160)	pntA(18)	purM(17)	pyrC(66)	V. cholerae
66	BCW_11104	PRJNA1071196	SRR30115018	SRP523932	SAMN40178450	Vibrio cholerae	Southern Sea Otter	missing	not collected	11104, 12117	No	No		99.9792	0.0271003	0.474677	4.16123	134	123.345	3421788	3759	-	~224	~171	~233	~159	V. cholerae	-	adk(14)	gyrB(6)	mdh(~46)	metE(87)	pntA(18)	purM(17)	pyrC(161)	V. cholerae
67	BCW_11105	PRJNA1071196	SRR30115017	SRP523932	SAMN40178451	Vibrio cholerae	Northern Sea Otter	missing	not collected	11105, 12202, 12203, 11111	No	No		100	0.318949	0.475194	3.94364	98	103.657	2725241	3519	-	225	~171	~232	~159	V. cholerae	-	adk(100)	gyrB(8)	mdh(4)	metE(56)	pntA(6)	purM(1)	pyrC(293)	V. cholerae
68	BCW_11106	PRJNA1071196	SRR30115016	SRP523932	SAMN40178452	Vibrio cholerae	Southern Sea Otter	missing	not collected	11106, 12125	No	No		99.9792	0.158085	0.476474	3.89609	135	111.612	2898993	3431	-	~239	~171	~217	~161	V. cholerae	-	adk(13)	gyrB(36)	mdh(88)	metE(~184)	pntA(3)	purM(9)	pyrC(~39)	V. cholerae
69	BCW_11110	PRJNA1071196	SRR30115015	SRP523932	SAMN40178453	Vibrio cholerae	Shellfish	2001-10-15	36.80 N 121.79 W	12198, 11110, 12195, 12197	No	No		99.9583	0.271003	0.473481	4.20075	239	206.637	5786874	3794	-	~227	~159	~217	~159	V. cholerae	-	adk(~1)	gyrB(138)	mdh(~14)	metE(16)	pntA(4)	purM(177)	pyrC(163)	V. cholerae
70	BCW_11111	PRJNA1071196	SRR30115014	SRP523932	SAMN40178454	Vibrio cholerae	Northern Sea Otter	missing	not collected	11105, 12202, 12203, 11111	No	No		100	0.318949	0.475185	3.94441	104	31.1723	819709	3519	-	225	~171	~232	~159	V. cholerae	-	adk(100)	gyrB(8)	mdh(4)	metE(56)	pntA(6)	purM(1)	pyrC(293)	V. cholerae
71	BCW_11115	PRJNA1071196	SRR30115012	SRP523932	SAMN40178455	Vibrio cholerae	Avian	2007-08-14	36.79 N 121.79 W	11094, 11115	Yes	No		99.9583	0.162602	0.473467	4.16048	156	67.5051	1872359	3738	-	~224	~159	~217	~159	V. cholerae	-	adk(14)	gyrB(88)	mdh(~14)	metE(265)	pntA(4)	purM(177)	pyrC(358)	V. cholerae
72	BCW_11116	PRJNA1071196	SRR30115011	SRP523932	SAMN40178456	Vibrio cholerae	Avian	2007-08-28	36.54 N 121.93 W	11116, 11122, 11150	Yes	No		99.9792	0.225836	0.474225	4.12061	134	34.4595	946629	3658	-	~239	~159	~217	~159	V. cholerae	-	adk(73)	gyrB(36)	mdh(76)	metE(59)	pntA(3)	purM(60)	pyrC(~35)	V. cholerae
73	BCW_11117	PRJNA1071196	SRR30115010	SRP523932	SAMN40178457	Vibrio cholerae	Avian	2007-08-28	36.54 N 121.93 W	11117, 11485, 12246, 12256, 12258	Yes	No		99.9792	0.0496838	0.475862	3.98784	92	23.3449	620637	3571	-	~223	~171	~217	~159	V. cholerae	681	adk(1)	gyrB(1)	mdh(14)	metE(48)	pntA(29)	purM(17)	pyrC(41)	V. cholerae
74	BCW_11119	PRJNA1071196	SRR30115009	SRP523932	SAMN40178458	Vibrio cholerae	Avian	2007-08-28	36.54 N 121.93 W	unique	Yes	No		99.9792	0.162602	0.474807	4.0393	152	22.7493	612609	3557	-	~239	~172	~217	~168	V. cholerae	-	adk(106)	gyrB(41)	mdh(76)	metE(~344)	pntA(5)	purM(9)	pyrC(~304)	V. cholerae
75	BCW_11120	PRJNA1071196	SRR30115008	SRP523932	SAMN40178459	Vibrio cholerae	Avian	2007-09-17	36.54 N 121.93 W	11120, 11147, 11155	Yes	No		100	0.135501	0.473977	4.10576	179	82.741	2264764	3635	-	~239	~172	~217	~168	V. cholerae	-	adk(106)	gyrB(41)	mdh(76)	metE(~344)	pntA(5)	purM(9)	pyrC(~304)	V. cholerae
76	BCW_11121	PRJNA1071196	SRR30115007	SRP523932	SAMN40178460	Vibrio cholerae	Avian	2007-08-28	36.54 N 121.93 W	unique	Yes	No		99.9792	0.477868	0.47407	4.10384	150	69.2016	1893283	3661	-	~223	~171	~217	~159	V. cholerae	-	adk(18)	gyrB(64)	mdh(14)	metE(180)	pntA(3)	purM(8)	pyrC(99)	V. cholerae
77	BCW_11122	PRJNA1071196	SRR30115006	SRP523932	SAMN40178461	Vibrio cholerae	Avian	2007-08-28	36.54 N 121.93 W	11116, 11122, 11150	Yes	No		99.9792	0.225836	0.474221	4.12363	133	49.8811	1371273	3658	-	~239	~159	~217	~159	V. cholerae	-	adk(73)	gyrB(36)	mdh(76)	metE(59)	pntA(3)	purM(60)	pyrC(~35)	V. cholerae
78	BCW_11123	PRJNA1071196	SRR30115005	SRP523932	SAMN40178462	Vibrio cholerae	Avian	2007-09-17	36.54 N 121.93 W	11123, 11145, 11158	Yes	No		100	0.135501	0.474189	4.0335	182	73.9242	1987822	3575	-	~223	~172	~217	~168	V. cholerae	-	adk(106)	gyrB(80)	mdh(14)	metE(~344)	pntA(5)	purM(9)	pyrC(189)	V. cholerae
79	BCW_11124	PRJNA1071196	SRR30115004	SRP523932	SAMN40178463	Vibrio cholerae	Avian	2007-09-17	36.54 N 121.93 W	11124, 11125	No	No		99.9792	0.201316	0.473196	4.08636	201	59.8452	1630326	3633	-	~239	~171	~232	~159	V. cholerae	1563	adk(13)	gyrB(74)	mdh(14)	metE(472)	pntA(66)	purM(8)	pyrC(163)	V. cholerae
80	BCW_11125	PRJNA1071196	SRR30115003	SRP523932	SAMN40178464	Vibrio cholerae	Avian	2007-09-17	36.54 N 121.93 W	11124, 11125	Yes	No		99.9792	0.201316	0.473177	4.0854	188	42.7602	1164617	3631	-	~239	~171	~232	~159	V. cholerae	1563	adk(13)	gyrB(74)	mdh(14)	metE(472)	pntA(66)	purM(8)	pyrC(163)	V. cholerae
81	BCW_11126	PRJNA1071196	SRR30115001	SRP523932	SAMN40178465	Vibrio cholerae	Avian	2007-09-17	36.54 N 121.93 W	unique	Yes	No		99.9792	0.0813008	0.473831	4.18724	212	119.79	3343923	3769	-	~223	~171	~233	~159	V. cholerae	-	adk(~73)	gyrB(128)	mdh(11)	metE(48)	pntA(6)	purM(77)	pyrC(35)	V. cholerae
82	BCW_11127	PRJNA1071196	SRR30115000	SRP523932	SAMN40178466	Vibrio alginolyticus	Environment	2019-06-03	36.82 N 121.75 W	unique	Yes	No		100	0.236798	0.44611	5.18649	109	49.0691	1696643	4687	223	74	17	18	16										Vibrio spp.
83	BCW_11128	PRJNA1071196	SRR30114999	SRP523932	SAMN40178467	Vibrio ziniensis	Environment	2019-07-29	48.12 N 122.94 W	11128, 11129, 11130, 11131	Yes	No		99.6556	2.03769	0.437444	4.48374	101	72.3207	2161780	4071	-	-	-	-	~1										Vibrio spp.
84	BCW_11129	PRJNA1071196	SRR30114998	SRP523932	SAMN40178468	Vibrio ziniensis	Environment	2019-07-29	48.12 N 122.94 W	11128, 11129, 11130, 11131	Yes	No		99.6556	2.03769	0.437311	4.53017	96	43.498	1313689	4139	-	-	-	-	~1										Vibrio spp.
85	BCW_11130	PRJNA1071196	SRR30114997	SRP523932	SAMN40178469	Vibrio ziniensis	Environment	2019-07-29	48.12 N 122.94 W	11128, 11129, 11130, 11131	No	No		99.6556	2.03769	0.43733	4.48803	90	30.768	920584	4075	-	-	-	-	~1										Vibrio spp.
86	BCW_11131	PRJNA1071196	SRR30114996	SRP523932	SAMN40178470	Vibrio ziniensis	Environment	2019-07-29	48.12 N 122.94 W	11128, 11129, 11130, 11131	Yes	No		99.6556	2.03769	0.437343	4.48726	84	26.2616	785619	4074	-	-	-	-	~1										Vibrio spp.
87	BCW_11132	PRJNA1071196	SRR30114995	SRP523932	SAMN40178471	Vibrio alginolyticus	Environment	2019-07-29	48.12 N 122.94 W	unique	Yes	No		100	0.145971	0.446076	5.19686	151	42.9859	1489280	4713	-	167	17	18	16										Vibrio spp.
88	BCW_11133	PRJNA1071196	SRR30114994	SRP523932	SAMN40178472	Vibrio alginolyticus	Environment	2019-07-29	48.12 N 122.94 W	unique	Yes	No		100	0.299241	0.44507	5.36739	153	60.7581	2174084	4897	96	42	17	69	16										Vibrio spp.
89	BCW_11134	PRJNA1071196	SRR30114993	SRP523932	SAMN40178473	Vibrio alginolyticus	Environment	2019-07-29	48.12 N 122.94 W	unique	Yes	No		100	0.00973141	0.445997	5.24682	227	138.333	4838718	4886	-	131	20	123	16										Vibrio spp.
90	BCW_11135	PRJNA1071196	SRR30114992	SRP523932	SAMN40178474	Vibrio parahaemolyticus	Environment	2019-06-03	36.81 N 121.79 W	11057, 11075, 11135	Yes	No		100	0.0681199	0.453153	5.10024	113	38.33	1303281	4663	-	~253	~21	~44	243	V. parahaemolyticus	-	dnaE(33)	gyrB(280)	recA(239)	dtdS(292)	pntA(23)	pyrC(263)	tnaA(86)	V. parahaemolyticus
91	BCW_11136	PRJNA1071196	SRR30114990	SRP523932	SAMN40178475	Vibrio parahaemolyticus	Environment	2019-06-03	36.81 N 121.79 W	11045, 11083, 11136	Yes	No		100	0.282211	0.453969	5.05047	138	54.0683	1820469	4623	-	~252	~21	~277	~237	V. parahaemolyticus	-	dnaE(31)	gyrB(16)	recA(13)	dtdS(157)	pntA(31)	pyrC(3)	tnaA(20)	V. parahaemolyticus
92	BCW_11137	PRJNA1071196	SRR30115190	SRP523932	SAMN40178476	Vibrio parahaemolyticus	Environment	2019-06-03	36.82 N 121.77 W	11042, 11064, 11069, 11137, 11202	Yes	No		100	0.0908265	0.453937	4.97372	72	73.2534	2428944	4505	-	~63	21	~23	19	V. parahaemolyticus	-	dnaE(22)	gyrB(338)	recA(241)	dtdS(205)	pntA(4)	pyrC(259)	tnaA(86)	V. parahaemolyticus
93	BCW_11138	PRJNA1071196	SRR30115189	SRP523932	SAMN40178477	Vibrio diabolicus	Environment	2019-06-03	36.82 N 121.77 W	unique	Yes	No		100	0.544959	0.447748	5.17982	99	56.6556	1956438	4724	-	19	119	58	~23										Vibrio spp.
94	BCW_11139	PRJNA1071196	SRR30115188	SRP523932	SAMN40178478	Vibrio cholerae	Avian	2007-08-20	36.79 N 121.79 W	unique	Yes	No		99.9792	0.15873	0.474744	4.00641	122	142.59	3808498	3589	-	~239	~171	~217	~161	V. cholerae	438	adk(2)	gyrB(44)	mdh(11)	metE(64)	pntA(3)	purM(8)	pyrC(43)	V. cholerae
95	BCW_11140	PRJNA1071196	SRR30115187	SRP523932	SAMN40178479	Vibrio cholerae	Avian	2007-08-22	36.79 N 121.79 W	11140, 12101, 12165	Yes	No		99.9583	0.115176	0.473128	4.16339	232	163.395	4535188	3750	-	~227	~159	~217	~159	V. cholerae	-	adk(~1)	gyrB(138)	mdh(~14)	metE(16)	pntA(4)	purM(177)	pyrC(163)	V. cholerae
96	BCW_11141	PRJNA1071196	SRR30115186	SRP523932	SAMN40178480	Vibrio cholerae	Avian	2007-09-17	36.54 N 121.93 W	11141, 11157, 11143, 11483, 11484	Yes	No		99.9583	0.135501	0.472934	4.18925	231	88.7457	2478521	3815	-	~227	~159	~217	~159	V. cholerae	-	adk(~1)	gyrB(138)	mdh(~14)	metE(16)	pntA(4)	purM(177)	pyrC(163)	V. cholerae
97	BCW_11142	PRJNA1071196	SRR30115185	SRP523932	SAMN40178481	Vibrio cholerae	Avian	2007-09-17	36.54 N 121.93 W	11142, 11153	Yes	No		100	0.252936	0.47435	4.0508	120	39.3924	1063805	3585	-	239?	~171	~217	~161	V. cholerae	-	adk(14)	gyrB(154)	mdh(126)	metE(91)	pntA(66)	purM(41)	pyrC(39)	V. cholerae
98	BCW_11143	PRJNA1071196	SRR30115184	SRP523932	SAMN40178482	Vibrio cholerae	Avian	2007-08-28	36.54 N 121.93 W	11141, 11157, 11143, 11483, 11484	Yes	No		99.9583	0.135501	0.47292	4.19067	233	59.6749	1667186	3812	-	~227	~159	~217	~159	V. cholerae	-	adk(~1)	gyrB(138)	mdh(~14)	metE(16)	pntA(4)	purM(177)	pyrC(163)	V. cholerae
99	BCW_11144	PRJNA1071196	SRR30115183	SRP523932	SAMN40178483	Vibrio cholerae	Avian	2007-08-28	36.54 N 121.93 W	unique	Yes	No		99.9792	0.135501	0.474414	4.03005	168	154.211	4143201	3622	-	~239	~171	~217	~161	V. cholerae	-	adk(13)	gyrB(88)	mdh(~169)	metE(342)	pntA(94)	purM(9)	pyrC(67)	V. cholerae
100	BCW_11145	PRJNA1071196	SRR30115182	SRP523932	SAMN40178484	Vibrio cholerae	Avian	2007-09-17	36.54 N 121.93 W	11123, 11145, 11158	Yes	No		100	0.135501	0.474175	4.03303	178	138.495	3723681	3570	-	~223	~172	~217	~168	V. cholerae	-	adk(106)	gyrB(80)	mdh(14)	metE(~344)	pntA(5)	purM(9)	pyrC(189)	V. cholerae
101	BCW_11146	PRJNA1071196	SRR30115475	SRP523932	SAMN40178485	Vibrio cholerae	Avian	2007-11-27	36.79 N 121.79 W	11146, 11478	Yes	No		99.9792	0.298103	0.475305	4.01274	75	67.5564	1807239	3506	-	~224	~171	~217	~159	V. cholerae	454	adk(14)	gyrB(30)	mdh(66)	metE(91)	pntA(66)	purM(41)	pyrC(73)	V. cholerae
102	BCW_11147	PRJNA1071196	SRR30115474	SRP523932	SAMN40178486	Vibrio cholerae	Avian	2007-09-17	36.54 N 121.93 W	11120, 11147, 11155	Yes	No		99.9792	0.135501	0.47396	4.10416	169	98.248	2688170	3631	-	~239	~172	~217	~168	V. cholerae	-	adk(106)	gyrB(41)	mdh(76)	metE(~344)	pntA(5)	purM(9)	pyrC(~304)	V. cholerae
103	BCW_11148	PRJNA1071196	SRR30115473	SRP523932	SAMN40178487	Vibrio cholerae	Avian	2007-11-27	36.79 N 121.79 W	unique	Yes	No		99.9583	0.0271003	0.474264	4.25475	208	75.7862	2149677	3872	-	224	~171	~216	~161	V. cholerae	-	adk(2)	gyrB(5)	mdh(102)	metE(~86)	pntA(237)	purM(1)	pyrC(197)	V. cholerae
104	BCW_11149	PRJNA1071196	SRR30115472	SRP523932	SAMN40178488	Vibrio cholerae	Avian	2007-08-28	36.54 N 121.93 W	unique	Yes	No		99.9792	0.255517	0.472071	4.17	181	115.228	3203337	3750	-	~239	~171	~232	~159	V. cholerae	1563	adk(13)	gyrB(74)	mdh(14)	metE(472)	pntA(66)	purM(8)	pyrC(163)	V. cholerae
105	BCW_11150	PRJNA1071196	SRR30115471	SRP523932	SAMN40178489	Vibrio cholerae	Avian	2007-08-28	36.54 N 121.93 W	11116, 11122, 11150	Yes	No		99.9792	0.225836	0.474231	4.1207	131	93.3824	2565342	3654	-	~239	~159	~217	~159	V. cholerae	-	adk(73)	gyrB(36)	mdh(76)	metE(59)	pntA(3)	purM(60)	pyrC(~35)	V. cholerae
106	BCW_11151	PRJNA1071196	SRR30115470	SRP523932	SAMN40178490	Vibrio cholerae	Avian	2007-08-28	36.54 N 121.93 W	unique	Yes	No		99.9792	0.162602	0.474623	4.00204	101	179.148	4779725	3502	-	~224	~171	~217	~159	V. cholerae	454	adk(14)	gyrB(30)	mdh(66)	metE(91)	pntA(66)	purM(41)	pyrC(73)	V. cholerae
107	BCW_11152	PRJNA1071196	SRR30115469	SRP523932	SAMN40178491	Vibrio cholerae	Avian	2007-08-28	36.54 N 121.93 W	unique	Yes	No		99.9792	0.179452	0.470818	4.23612	90	31.7744	897334	3924	-	~223	~171	~217	~159	V. cholerae	681	adk(1)	gyrB(1)	mdh(14)	metE(48)	pntA(29)	purM(17)	pyrC(41)	V. cholerae
108	BCW_11153	PRJNA1071196	SRR30115468	SRP523932	SAMN40178492	Vibrio cholerae	Avian	2007-09-17	36.54 N 121.93 W	11142, 11153	Yes	No		99.9792	0.252936	0.474338	4.05099	124	130.482	3523864	3583	-	239?	~171	~217	~161	V. cholerae	-	adk(14)	gyrB(154)	mdh(126)	metE(91)	pntA(66)	purM(41)	pyrC(39)	V. cholerae
109	BCW_11155	PRJNA1071196	SRR30115467	SRP523932	SAMN40178493	Vibrio cholerae	Avian	2007-09-17	36.54 N 121.93 W	11120, 11147, 11155	Yes	No		99.9792	0.135501	0.47391	4.11163	165	136.823	3750444	3644	-	~239	~172	~217	~168	V. cholerae	-	adk(106)	gyrB(41)	mdh(76)	metE(~344)	pntA(5)	purM(9)	pyrC(~304)	V. cholerae
110	BCW_11157	PRJNA1071196	SRR30115466	SRP523932	SAMN40178494	Vibrio cholerae	Avian	2007-09-17	36.54 N 121.93 W	11141, 11157, 11143, 11483, 11484	Yes	No		99.9583	0.135501	0.47294	4.18914	226	117.655	3285819	3814	-	~227	~159	~217	~159	V. cholerae	-	adk(~1)	gyrB(138)	mdh(~14)	metE(16)	pntA(4)	purM(177)	pyrC(163)	V. cholerae
111	BCW_11164	PRJNA1071196	SRR30115464	SRP523932	SAMN40178495	Vibrio parahaemolyticus	Southern Sea Otter	2007-10-29	36.81 N 121.79 W	11164, 12169	Yes	No		100	0.0454133	0.451927	5.25699	137	92.207	3231546	4789	-	~253	40	~246	~162	V. parahaemolyticus	2266	dnaE(10)	gyrB(358)	recA(164)	dtdS(34)	pntA(12)	pyrC(7)	tnaA(189)	V. parahaemolyticus
112	BCW_11165	PRJNA1071196	SRR30115463	SRP523932	SAMN40178496	Vibrio parahaemolyticus	Southern Sea Otter	2008-10-01	36.81 N 121.79 W	unique	Yes	No		100	0.0454133	0.453029	5.07108	123	83.7895	2832690	4585	-	~24	~21	~277	~162	V. parahaemolyticus	-	dnaE(17)	gyrB(179)	recA(13)	dtdS(7)	pntA(24)	pyrC(16)	tnaA(20)	V. parahaemolyticus
113	BCW_11166	PRJNA1071196	SRR30115462	SRP523932	SAMN40178497	Vibrio parahaemolyticus	Southern Sea Otter	2008-10-01	36.81 N 121.79 W	11034, 11074, 11166, 11543, 12166, 12167	Yes	No		100	0.0544959	0.452762	5.10333	90	90.5912	3082113	4597	-	~54	21	51	~272	V. parahaemolyticus	142	dnaE(31)	gyrB(115)	recA(94)	dtdS(12)	pntA(28)	pyrC(91)	tnaA(68)	V. parahaemolyticus
114	BCW_11167	PRJNA1071196	SRR30115461	SRP523932	SAMN40178498	Vibrio parahaemolyticus	Southern Sea Otter	2007-10-29	36.81 N 121.79 W	unique	Yes	No		100	0	0.454914	5.02262	114	145.332	4866302	4562	-	48	36	44	~162	V. parahaemolyticus	1736	dnaE(282)	gyrB(117)	recA(31)	dtdS(139)	pntA(61)	pyrC(394)	tnaA(20)	V. parahaemolyticus
115	BCW_11168	PRJNA1071196	SRR30115460	SRP523932	SAMN40178499	Vibrio parahaemolyticus	Southern Sea Otter	2007-10-29	36.81 N 121.79 W	unique	Yes	No		100	0	0.453444	5.0392	96	86.2162	2896405	4568	-	~252	~21	~277	~162	V. parahaemolyticus	-	dnaE(17)	gyrB(16)	recA(13)	dtdS(385)	pntA(24)	pyrC(203)	tnaA(20)	V. parahaemolyticus
116	BCW_11169	PRJNA1071196	SRR30115459	SRP523932	SAMN40178500	Vibrio parahaemolyticus	Southern Sea Otter	2007-10-29	36.81 N 121.79 W	unique	Yes	No		100	0.0302755	0.453085	5.00314	131	334.21	11147331	4546	-	~228	~21	~277	49	V. parahaemolyticus	29	dnaE(18)	gyrB(18)	recA(9)	dtdS(19)	pntA(4)	pyrC(28)	tnaA(18)	V. parahaemolyticus
117	BCW_11170	PRJNA1071196	SRR30115458	SRP523932	SAMN40178501	Vibrio parahaemolyticus	Southern Sea Otter	2007-10-29	36.81 N 121.79 W	unique	Yes	No		100	0.0999092	0.45233	5.11891	153	156.609	5344451	4683	-	~252	~21	~277	49	V. parahaemolyticus	-	dnaE(141)	gyrB(16)	recA(13)	dtdS(101)	pntA(95)	pyrC(3)	tnaA(20)	V. parahaemolyticus
118	BCW_11171	PRJNA1071196	SRR30115457	SRP523932	SAMN40178502	Vibrio parahaemolyticus	Southern Sea Otter	2007-10-29	36.81 N 121.79 W	11171, 11174	Yes	No		100	0	0.452475	5.09718	122	51.871	1762638	4636	-	~253	~21	~277	~237	V. parahaemolyticus	1136	dnaE(31)	gyrB(327)	recA(13)	dtdS(157)	pntA(14)	pyrC(3)	tnaA(20)	V. parahaemolyticus
119	BCW_11172	PRJNA1071196	SRR30115456	SRP523932	SAMN40178503	Vibrio diabolicus	Southern Sea Otter	2007-10-29	36.81 N 121.79 W	11172, 12270	Yes	No		100	0.418451	0.447494	5.23935	112	31.6431	1105260	4812	-	245	47	236	172										Vibrio spp.
120	BCW_11173	PRJNA1071196	SRR30115455	SRP523932	SAMN40178504	Vibrio parahaemolyticus	Southern Sea Otter	2008-02-25	36.81 N 121.79 W	unique	Yes	No		100	0	0.453149	5.15594	145	61.3015	2107113	4688	-	~81	40	~317	~243	V. parahaemolyticus	749	dnaE(5)	gyrB(71)	recA(238)	dtdS(162)	pntA(26)	pyrC(11)	tnaA(107)	V. parahaemolyticus
121	BCW_11174	PRJNA1071196	SRR30115453	SRP523932	SAMN40178505	Vibrio parahaemolyticus	Southern Sea Otter	2007-10-29	36.81 N 121.79 W	11171, 11174	Yes	No		100	0	0.452471	5.09717	123	59.4871	2021438	4637	-	~253	~21	~277	~237	V. parahaemolyticus	1136	dnaE(31)	gyrB(327)	recA(13)	dtdS(157)	pntA(14)	pyrC(3)	tnaA(20)	V. parahaemolyticus
122	BCW_11175	PRJNA1071196	SRR30115452	SRP523932	SAMN40178506	Vibrio cholerae	Environment	2010-06	not collected	11175, 12267, 11448, 11459, 11425, 11432, 11433, 11435	Yes	No		99.9792	0.406504	0.475693	4.04164	104	71.6316	1930064	3581	-	~239	~159	~216	~161	V. cholerae	-	adk(6)	gyrB(114)	mdh(132)	metE(289)	pntA(66)	purM(72)	pyrC(216)	V. cholerae
123	BCW_11176	PRJNA1071196	SRR30115451	SRP523932	SAMN40178507	Vibrio cholerae	Environment	2010-06	not collected	unique	Yes	No		99.5483	0.298103	0.471362	4.02503	197	118.026	3167040	3593	-	~241	~172	~233	~159	V. cholerae	-	adk(73)	gyrB(~33)	mdh(24)	metE(20)	pntA(33)	purM(1)	pyrC(27)	V. cholerae
124	BCW_11177	PRJNA1071196	SRR30115450	SRP523932	SAMN40178508	Vibrio cholerae	Environment	2010-06	not collected	unique	Yes	No		100	0.140018	0.476799	3.9462	89	142.802	3756838	3551	-	~224	~171	~232	~168	V. cholerae	-	adk(67)	gyrB(95)	mdh(91)	metE(~190)	pntA(113)	purM(8)	pyrC(137)	V. cholerae
125	BCW_11178	PRJNA1071196	SRR30115449	SRP523932	SAMN40178509	Vibrio cholerae	Environment	2010-05	not collected	11178, 11442, 11444, 11426, 11434	Yes	No		99.9792	0.185185	0.476007	4.03482	108	30.6934	825615	3617	-	~224	~171	~232	~168	V. cholerae	-	adk(67)	gyrB(95)	mdh(91)	metE(187)	pntA(113)	purM(8)	pyrC(137)	V. cholerae
126	BCW_11179	PRJNA1071196	SRR30115448	SRP523932	SAMN40178510	Vibrio cholerae	Environment	2010-06	not collected	unique	Yes	No		99.9792	0.0542005	0.475891	4.02247	87	195.398	5239882	3578	-	~224	~171	-	~159	V. cholerae	-	adk(6)	gyrB(23)	mdh(14)	metE(161)	pntA(47)	purM(66)	pyrC(5)	V. cholerae
127	BCW_11180	PRJNA1071196	SRR30115447	SRP523932	SAMN40178511	Vibrio cholerae	Environment	2010-06	not collected	unique	Yes	No		99.9792	0.254623	0.467579	4.33136	93	170.191	4914384	3902	-	~239	~160	219?	~159	V. cholerae	1146	adk(138)	gyrB(135)	mdh(168)	metE(370)	pntA(167)	purM(108)	pyrC(235)	V. cholerae
128	BCW_11182	PRJNA1071196	SRR30115318	SRP523932	SAMN40178512	Vibrio cholerae	Southern Sea Otter	2007-10-29	36.81 N 121.79 W	11182, 11477	Yes	Yes	SUSC	99.9792	0.162602	0.475765	4.05874	93	168.983	4572388	3628	-	239?	~171	~218	~161	V. cholerae	453	adk(13)	gyrB(71)	mdh(62)	metE(124)	pntA(3)	purM(9)	pyrC(39)	V. cholerae
129	BCW_11183	PRJNA1071196	SRR30115317	SRP523932	SAMN40178513	Vibrio cholerae	Southern Sea Otter	2008-02-11	36.81 N 121.79 W	11096, 11183, 11184	Yes	Yes	SUSC	99.9792	0.0271003	0.475717	4.05037	71	156.456	4224694	3604	-	239	~171	217?	~159	V. cholerae	466	adk(47)	gyrB(1)	mdh(14)	metE(160)	pntA(18)	purM(17)	pyrC(66)	V. cholerae
130	BCW_11184	PRJNA1071196	SRR30115316	SRP523932	SAMN40178514	Vibrio cholerae	Southern Sea Otter	2007-10-29	36.81 N 121.79 W	11096, 11183, 11184	Yes	Yes	SUSC	99.9792	0.0542005	0.475723	4.05118	77	29.7399	803210	3607	-	239	~171	217?	~159	V. cholerae	466	adk(47)	gyrB(1)	mdh(14)	metE(160)	pntA(18)	purM(17)	pyrC(66)	V. cholerae
131	BCW_11185	PRJNA1071196	SRR30115314	SRP523932	SAMN40178515	Vibrio cholerae	Southern Sea Otter	2008-02-11	36.81 N 121.79 W	unique	Yes	Yes	SUSC	99.9792	0.0271003	0.474788	4.06209	163	143.004	3872637	3646	-	~223	~171	~233	~159	V. cholerae	-	adk(51)	gyrB(64)	mdh(109)	metE(45)	pntA(66)	purM(9)	pyrC(45)	V. cholerae
132	BCW_11186	PRJNA1071196	SRR30115313	SRP523932	SAMN40178516	Vibrio cholerae	Southern Sea Otter	2008-02-11	36.81 N 121.79 W	unique	Yes	Yes	INTER	99.8437	0.359401	0.475375	4.03896	173	39.5249	1064263	3616	-	~224	~171	~218	~159	V. cholerae	808	adk(4)	gyrB(23)	mdh(28)	metE(13)	pntA(169)	purM(1)	pyrC(9)	V. cholerae
133	BCW_11187	PRJNA1071196	SRR30115312	SRP523932	SAMN40178517	Vibrio cholerae	Southern Sea Otter	2008-02-11	36.81 N 121.79 W	unique	Yes	Yes	SUSC	99.9792	0.135501	0.472844	4.16218	100	170.103	4719994	3679	-	~239	~171	~233	~161	V. cholerae	1054	adk(13)	gyrB(36)	mdh(14)	metE(59)	pntA(96)	purM(8)	pyrC(264)	V. cholerae
134	BCW_11188	PRJNA1071196	SRR30115311	SRP523932	SAMN40178518	Vibrio cholerae	Southern Sea Otter	2008-02-11	36.81 N 121.79 W	11095, 11098, 11100, 11188, 11189, 12269, 12147	Yes	Yes	SUSC	99.9792	0.0496838	0.474473	4.04276	108	159.126	4288714	3640	-	~223	~171	~217	~159	V. cholerae	681	adk(1)	gyrB(1)	mdh(14)	metE(48)	pntA(29)	purM(17)	pyrC(41)	V. cholerae
135	BCW_11189	PRJNA1071196	SRR30115310	SRP523932	SAMN40178519	Vibrio cholerae	Southern Sea Otter	2008-02-11	36.81 N 121.79 W	11095, 11098, 11100, 11188, 11189, 12269, 12147	Yes	Yes	SUSC	99.9792	0.0496838	0.474288	4.05229	132	122.422	3307268	3672	-	~223	~171	~217	~159	V. cholerae	681	adk(1)	gyrB(1)	mdh(14)	metE(48)	pntA(29)	purM(17)	pyrC(41)	V. cholerae
136	BCW_11190	PRJNA1071196	SRR30115309	SRP523932	SAMN40178520	Vibrio cholerae	Southern Sea Otter	2008-02-11	36.81 N 121.79 W	unique	Yes	Yes	SUSC	99.9792	0.185185	0.473657	4.09624	104	95.0261	2594997	3720	-	~223	~171	~217	~159	V. cholerae	681	adk(1)	gyrB(1)	mdh(14)	metE(48)	pntA(29)	purM(17)	pyrC(41)	V. cholerae
137	BCW_11191	PRJNA1071196	SRR30115308	SRP523932	SAMN40178521	Vibrio diabolicus	Environment	2019-06-03	36.81 N 121.79 W	11191, 11210	No	No		100	0.295186	0.447508	5.0876	106	76.0797	2580422	4619	-	15	47	~195	17										Vibrio spp.
138	BCW_11192	PRJNA1071196	SRR30115307	SRP523932	SAMN40178522	Vibrio parahaemolyticus	Environment	2019-06-03	36.81 N 121.77 W	unique	Yes	No		100	0.0389257	0.451812	5.25282	128	140.446	4918264	4837	-	~290	36	246	19	V. parahaemolyticus	631	dnaE(222)	gyrB(128)	recA(21)	dtdS(69)	pntA(46)	pyrC(236)	tnaA(12)	V. parahaemolyticus
139	BCW_11194	PRJNA1071196	SRR30115306	SRP523932	SAMN40178523	Vibrio parahaemolyticus	Environment	2019-06-03	36.81 N 121.78 W	unique	Yes	No		100	0.0983954	0.453631	4.99658	123	203.569	6780985	4536	-	45	~21	44	~19	V. parahaemolyticus	-	dnaE(17)	gyrB(106)	recA(31)	dtdS(295)	pntA(94)	pyrC(3)	tnaA(7)	V. parahaemolyticus
140	BCW_11195	PRJNA1071196	SRR30115305	SRP523932	SAMN40178524	Vibrio parahaemolyticus	Environment	2019-06-03	36.82 N 121.77 W	11195, 11197	Yes	No		100	0.00973141	0.45421	5.08515	94	182.624	6191135	4608	-	48	36	44	~162	V. parahaemolyticus	1736	dnaE(282)	gyrB(117)	recA(31)	dtdS(139)	pntA(61)	pyrC(394)	tnaA(20)	V. parahaemolyticus
141	BCW_11196	PRJNA1071196	SRR30115303	SRP523932	SAMN40178525	Vibrio alginolyticus	Environment	2019-06-03	36.82 N 121.77 W	unique	Yes	No		100	0.291942	0.446711	5.27034	114	79.6215	2797548	4758	-	131	17	137	16										Vibrio spp.
142	BCW_11197	PRJNA1071196	SRR30115302	SRP523932	SAMN40178526	Vibrio parahaemolyticus	Environment	2019-06-03	36.82 N 121.77 W	11195, 11197	No	No		100	0.00973141	0.454208	5.08532	96	85.8537	2910621	4612	-	48	36	44	~162	V. parahaemolyticus	1736	dnaE(282)	gyrB(117)	recA(31)	dtdS(139)	pntA(61)	pyrC(394)	tnaA(20)	V. parahaemolyticus
143	BCW_11198	PRJNA1071196	SRR30115301	SRP523932	SAMN40178527	Vibrio anguillarum	Environment	2019-06-03	36.81 N 121.79 W	11198, 11200	Yes	No		100	0.260178	0.429287	3.96585	165	107.335	2837820	3553	-	~57	~266	-	~28										Vibrio spp.
144	BCW_11199	PRJNA1071196	SRR30115300	SRP523932	SAMN40178528	Vibrio anguillarum	Environment	2019-06-03	36.81 N 121.79 W	unique	Yes	No		100	0.344353	0.442486	4.09926	206	72.7488	1988109	3706	-	316	4	~3	4										Vibrio spp.
145	BCW_11200	PRJNA1071196	SRR30115299	SRP523932	SAMN40178529	Vibrio anguillarum	Environment	2019-06-03	36.81 N 121.79 W	11198, 11200	No	No		100	0.260178	0.429271	3.96721	163	171.539	4536884	3544	-	~57	~266	-	~28										Vibrio spp.
146	BCW_11202	PRJNA1071196	SRR30115298	SRP523932	SAMN40178530	Vibrio parahaemolyticus	Environment	2019-06-03	36.81 N 121.76 W	11042, 11064, 11069, 11137, 11202	Yes	No		100	0.0908265	0.45399	4.93853	83	107.211	3529760	4461	-	~63	21	~23	19	V. parahaemolyticus	-	dnaE(22)	gyrB(338)	recA(241)	dtdS(205)	pntA(4)	pyrC(259)	tnaA(86)	V. parahaemolyticus
147	BCW_11203	PRJNA1071196	SRR30115297	SRP523932	SAMN40178531	Vibrio parahaemolyticus	Environment	2019-06-03	36.83 N 121.75 W	11039, 11203	Yes	No		100	0	0.454249	4.9986	101	76.12	2536624	4510	-	48	36	44	~162	V. parahaemolyticus	1736	dnaE(282)	gyrB(117)	recA(31)	dtdS(139)	pntA(61)	pyrC(394)	tnaA(20)	V. parahaemolyticus
148	BCW_11204	PRJNA1071196	SRR30115296	SRP523932	SAMN40178532	Vibrio parahaemolyticus	Environment	2019-06-03	36.84 N 121.74 W	11051, 11053, 11067, 11077, 11204, 11205	No	No		100	0.27248	0.453873	4.98484	158	114.473	3804189	4567	-	~228	~21	~285	49	V. parahaemolyticus	-	dnaE(17)	gyrB(~18)	recA(200)	dtdS(23)	pntA(24)	pyrC(497)	tnaA(26)	V. parahaemolyticus
149	BCW_11205	PRJNA1071196	SRR30115295	SRP523932	SAMN40178533	Vibrio parahaemolyticus	Environment	2019-06-03	36.84 N 121.74 W	11051, 11053, 11067, 11077, 11204, 11205	Yes	No		100	0.27248	0.453885	4.98469	158	108.1	3592294	4565	-	~228	~21	~285	49	V. parahaemolyticus	-	dnaE(17)	gyrB(~18)	recA(200)	dtdS(23)	pntA(24)	pyrC(497)	tnaA(26)	V. parahaemolyticus
150	BCW_11206	PRJNA1071196	SRR30115294	SRP523932	SAMN40178534	Vibrio diabolicus	Environment	2019-06-03	36.81 N 121.79 W	11206, 11207, 11208	Yes	No		100	0	0.447726	5.07308	101	55.6357	1881627	4548	-	~204	19	47	18										Vibrio spp.
151	BCW_11207	PRJNA1071196	SRR30115292	SRP523932	SAMN40178535	Vibrio diabolicus	Environment	2019-06-03	36.81 N 121.79 W	11206, 11207, 11208	No	No		100	0	0.447729	5.0729	98	99.3127	3358692	4546	-	~204	19	47	18										Vibrio spp.
152	BCW_11208	PRJNA1071196	SRR30115291	SRP523932	SAMN40178536	Vibrio diabolicus	Environment	2019-06-03	36.81 N 121.79 W	11206, 11207, 11208	No	No		100	0	0.44773	5.0729	99	254.421	8604352	4547	-	~204	19	47	18										Vibrio spp.
153	BCW_11209	PRJNA1071196	SRR30115290	SRP523932	SAMN40178537	Vibrio parahaemolyticus	Environment	2019-06-03	36.81 N 121.78 W	unique	Yes	No		100	0.0302755	0.45359	4.99006	114	86.2967	2870839	4520	-	45	~21	44	~19	V. parahaemolyticus	-	dnaE(17)	gyrB(106)	recA(31)	dtdS(295)	pntA(94)	pyrC(3)	tnaA(7)	V. parahaemolyticus
154	BCW_11210	PRJNA1071196	SRR30115289	SRP523932	SAMN40178538	Vibrio diabolicus	Environment	2019-06-03	36.81 N 121.79 W	11191, 11210	Yes	No		100	0.295186	0.447519	5.08896	118	83.2965	2825951	4624	-	15	47	~195	17										Vibrio spp.
155	BCW_11211	PRJNA1071196	SRR30115288	SRP523932	SAMN40178539	Vibrio diabolicus	Environment	2019-06-03	36.81 N 121.79 W	unique	Yes	No		100	0.0194628	0.449817	5.22862	135	326.283	11373395	4768	-	~269	122	160	18										Vibrio spp.
156	BCW_11424	PRJNA1071196	SRR30115287	SRP523932	SAMN40178540	Vibrio cholerae	Environment	2010-06-02	not collected	11447, 11449, 11451,11457, 11463, 11464, 11424, 11427, 11429, 11440	Yes	No		99.9792	0.0921409	0.474431	4.1287	195	50.4807	1389465	3723	-	~239	~171	~232	~168	V. cholerae	-	adk(24)	gyrB(41)	mdh(4)	metE(79)	pntA(72)	purM(17)	pyrC(~339)	V. cholerae
157	BCW_11425	PRJNA1071196	SRR30115181	SRP523932	SAMN40178541	Vibrio cholerae	Environment	2010-06-02	not collected	11175, 12267, 11448, 11459, 11425, 11432, 11433, 11435	Yes	No		99.9792	0.406504	0.475714	4.04104	100	81.1886	2187241	3579	-	~239	~159	~216	~161	V. cholerae	-	adk(6)	gyrB(114)	mdh(132)	metE(289)	pntA(66)	purM(72)	pyrC(216)	V. cholerae
158	BCW_11426	PRJNA1071196	SRR30115180	SRP523932	SAMN40178542	Vibrio cholerae	Environment	2010-06-02	not collected	11178, 11442, 11444, 11426, 11434	Yes	No		99.9792	0.185185	0.475933	4.00189	107	84.7956	2262285	3577	-	~224	~171	~232	~168	V. cholerae	-	adk(67)	gyrB(95)	mdh(91)	metE(187)	pntA(113)	purM(8)	pyrC(137)	V. cholerae
159	BCW_11427	PRJNA1071196	SRR30115179	SRP523932	SAMN40178543	Vibrio cholerae	Environment	2010-06-02	not collected	11447, 11449, 11451,11457, 11463, 11464, 11424, 11427, 11429, 11440	Yes	No		100	0.119241	0.474362	4.12776	186	104.39	2872647	3714	-	~239	~171	~232	~168	V. cholerae	-	adk(24)	gyrB(41)	mdh(4)	metE(79)	pntA(72)	purM(17)	pyrC(~339)	V. cholerae
160	BCW_11428	PRJNA1071196	SRR30115178	SRP523932	SAMN40178544	Vibrio cholerae	Environment	2010-06-02	not collected	11099, 11428	Yes	No		99.9792	0.379404	0.474009	4.05928	135	34.816	942186	3618	-	~223	~171	~218	~168	V. cholerae	-	adk(14)	gyrB(41)	mdh(14)	metE(~47)	pntA(77)	purM(9)	pyrC(120)	V. cholerae
161	BCW_11429	PRJNA1071196	SRR30115176	SRP523932	SAMN40178545	Vibrio cholerae	Environment	2010-06-02	not collected	11447, 11449, 11451,11457, 11463, 11464, 11424, 11427, 11429, 11440	Yes	No		100	0.0650407	0.474382	4.12938	202	65.6454	1807167	3716	-	~239	~171	~232	~168	V. cholerae	-	adk(24)	gyrB(41)	mdh(4)	metE(79)	pntA(72)	purM(17)	pyrC(~339)	V. cholerae
162	BCW_11430	PRJNA1071196	SRR30115175	SRP523932	SAMN40178546	Vibrio cholerae	Environment	2010-06-02	not collected	unique	Yes	No		99.9792	0.162602	0.473813	4.08618	225	48.3477	1317050	3659	-	~239	~171	~232	~159	V. cholerae	-	adk(106)	gyrB(44)	mdh(14)	metE(~344)	pntA(5)	purM(~8)	pyrC(217)	V. cholerae
163	BCW_11431	PRJNA1071196	SRR30115174	SRP523932	SAMN40178547	Vibrio cholerae	Environment	2010-06-02	not collected	11431, 11437	Yes	No		99.9792	0.135501	0.474062	4.16667	243	53.0256	1472935	3741	-	223	~171	~217	~159	V. cholerae	-	adk(73)	gyrB(1)	mdh(10)	metE(31)	pntA(~237)	purM(1)	pyrC(39)	V. cholerae
164	BCW_11432	PRJNA1071196	SRR30115173	SRP523932	SAMN40178548	Vibrio cholerae	Environment	2010-06-02	not collected	11175, 12267, 11448, 11459, 11425, 11432, 11433, 11435	Yes	No		99.9792	0.406504	0.475694	4.04147	104	146.471	3946393	3580	-	~239	~159	~216	~161	V. cholerae	-	adk(6)	gyrB(114)	mdh(132)	metE(289)	pntA(66)	purM(72)	pyrC(216)	V. cholerae
165	BCW_11433	PRJNA1071196	SRR30115172	SRP523932	SAMN40178549	Vibrio cholerae	Environment	2010-06-02	not collected	11175, 12267, 11448, 11459, 11425, 11432, 11433, 11435	Yes	No		99.9792	0.406504	0.4757	4.04097	99	97.4016	2623978	3582	-	~239	~159	~216	~161	V. cholerae	-	adk(6)	gyrB(114)	mdh(132)	metE(289)	pntA(66)	purM(72)	pyrC(216)	V. cholerae
166	BCW_11434	PRJNA1071196	SRR30115171	SRP523932	SAMN40178550	Vibrio cholerae	Environment	2010-06-02	not collected	11178, 11442, 11444, 11426, 11434	Yes	No		99.9792	0.185185	0.475888	4.00179	108	129.642	3458674	3566	-	~224	~171	~232	~168	V. cholerae	-	adk(67)	gyrB(95)	mdh(91)	metE(187)	pntA(113)	purM(8)	pyrC(137)	V. cholerae
167	BCW_11435	PRJNA1071196	SRR30115170	SRP523932	SAMN40178551	Vibrio cholerae	Environment	2010-06-02	not collected	11175, 12267, 11448, 11459, 11425, 11432, 11433, 11435	Yes	No		99.9792	0.406504	0.475719	4.03999	88	114.313	3078818	3573	-	~239	~159	~216	~161	V. cholerae	-	adk(6)	gyrB(114)	mdh(132)	metE(289)	pntA(66)	purM(72)	pyrC(216)	V. cholerae
168	BCW_11436	PRJNA1071196	SRR30115169	SRP523932	SAMN40178552	Vibrio cholerae	Environment	2010-06-02	not collected	11436, 11441	Yes	No		100	0.225836	0.475156	3.98888	94	130.288	3464676	3510	-	~126	~171	~217	~159	V. cholerae	-	adk(13)	gyrB(173?)	mdh(14)	metE(~168)	pntA(3)	purM(8)	pyrC(~314)	V. cholerae
169	BCW_11437	PRJNA1071196	SRR30115168	SRP523932	SAMN40178553	Vibrio cholerae	Environment	2010-06-02	not collected	11431, 11437	Yes	No		100	0.135501	0.474081	4.1672	249	78.4211	2178645	3756	-	223	~171	~217	~159	V. cholerae	-	adk(73)	gyrB(1)	mdh(10)	metE(31)	pntA(~237)	purM(1)	pyrC(39)	V. cholerae
170	BCW_11438	PRJNA1071196	SRR30115167	SRP523932	SAMN40178554	Vibrio cholerae	Environment	2010-06-02	not collected	unique	Yes	No		99.9792	0.293586	0.473917	4.13577	137	82.2856	2268761	3722	-	~239	~171	~232	~161	V. cholerae	-	adk(14)	gyrB(88)	mdh(14)	metE(~441)	pntA(96)	purM(~100)	pyrC(98)	V. cholerae
171	BCW_11439	PRJNA1071196	SRR30115165	SRP523932	SAMN40178555	Vibrio cholerae	Environment	2010-06-02	not collected	unique	Yes	No		99.9792	0.162602	0.476299	3.99062	132	149.009	3964250	3627	-	~224	~171	~217	~159	V. cholerae	-	adk(1)	gyrB(95)	mdh(91)	metE(190)	pntA(113)	purM(8)	pyrC(137)	V. cholerae
172	BCW_11440	PRJNA1071196	SRR30115164	SRP523932	SAMN40178556	Vibrio cholerae	Environment	2010-06-02	not collected	11447, 11449, 11451,11457, 11463, 11464, 11424, 11427, 11429, 11440	Yes	No		99.9792	0.119241	0.474368	4.12667	179	114.627	3153513	3709	-	~239	~171	~232	~168	V. cholerae	-	adk(24)	gyrB(41)	mdh(4)	metE(79)	pntA(72)	purM(17)	pyrC(~339)	V. cholerae
173	BCW_11441	PRJNA1071196	SRR30115163	SRP523932	SAMN40178557	Vibrio cholerae	Environment	2010-06-02	not collected	11436, 11441	Yes	No		99.9792	0.225836	0.475161	3.98872	92	83.2978	2215008	3504	-	~126	~171	~217	~159	V. cholerae	-	adk(13)	gyrB(173?)	mdh(14)	metE(~168)	pntA(3)	purM(8)	pyrC(~314)	V. cholerae
174	BCW_11442	PRJNA1071196	SRR30115162	SRP523932	SAMN40178558	Vibrio cholerae	Environment	2010-05-26	not collected	11178, 11442, 11444, 11426, 11434	Yes	No		99.9792	0.185185	0.475933	4.00244	115	84.7342	2260958	3576	-	~224	~171	~232	~168	V. cholerae	-	adk(67)	gyrB(95)	mdh(91)	metE(187)	pntA(113)	purM(8)	pyrC(137)	V. cholerae
175	BCW_11443	PRJNA1071196	SRR30115161	SRP523932	SAMN40178559	Vibrio cholerae	Environment	2010-05-26	not collected	11443, 11445, 11454, 11456, 11458	Yes	No		99.9792	0.352304	0.47484	4.08124	117	153.431	4174585	3615	-	~239	~171	~217	~161	V. cholerae	-	adk(95)	gyrB(154)	mdh(8)	metE(165)	pntA(25)	purM(1)	pyrC(83)	V. cholerae
176	BCW_11444	PRJNA1071196	SRR30115160	SRP523932	SAMN40178560	Vibrio cholerae	Environment	2010-05-26	not collected	11178, 11442, 11444, 11426, 11434	Yes	No		99.9792	0.185185	0.475891	4.00199	110	138.504	3695284	3567	-	~224	~171	~232	~168	V. cholerae	-	adk(67)	gyrB(95)	mdh(91)	metE(187)	pntA(113)	purM(8)	pyrC(137)	V. cholerae
177	BCW_11445	PRJNA1071196	SRR30115159	SRP523932	SAMN40178561	Vibrio cholerae	Environment	2010-05-26	not collected	11443, 11445, 11454, 11456, 11458	Yes	No		99.9792	0.352304	0.474812	4.08214	113	103.734	2823054	3621	-	~239	~171	~217	~161	V. cholerae	-	adk(95)	gyrB(154)	mdh(8)	metE(165)	pntA(25)	purM(1)	pyrC(83)	V. cholerae
178	BCW_11446	PRJNA1071196	SRR30115158	SRP523932	SAMN40178562	Vibrio cholerae	Environment	2010-05-26	not collected	unique	Yes	No		100	0.212285	0.475647	3.96255	105	97.6822	2580472	3525	-	~223	~171	~232	~159	V. cholerae	-	adk(1)	gyrB(48)	mdh(14)	metE(~364)	pntA(13)	purM(~1)	pyrC(118)	V. cholerae
179	BCW_11447	PRJNA1071196	SRR30115157	SRP523932	SAMN40178563	Vibrio cholerae	Environment	2010-05-26	not collected	11447, 11449, 11451,11457, 11463, 11464, 11424, 11427, 11429, 11440	Yes	No		99.9792	0.119241	0.474342	4.12667	181	60.7299	1670746	3708	-	~239	~171	~232	~168	V. cholerae	-	adk(24)	gyrB(41)	mdh(4)	metE(79)	pntA(72)	purM(17)	pyrC(~339)	V. cholerae
180	BCW_11448	PRJNA1071196	SRR30115156	SRP523932	SAMN40178564	Vibrio cholerae	Environment	2010-05-26	not collected	11175, 12267, 11448, 11459, 11425, 11432, 11433, 11435	Yes	No		99.9792	0.406504	0.475697	4.04175	108	142.507	3839854	3585	-	~239	~159	~216	~161	V. cholerae	-	adk(6)	gyrB(114)	mdh(132)	metE(289)	pntA(66)	purM(72)	pyrC(216)	V. cholerae
181	BCW_11449	PRJNA1071196	SRR30115154	SRP523932	SAMN40178565	Vibrio cholerae	Environment	2010-05-19	not collected	11447, 11449, 11451,11457, 11463, 11464, 11424, 11427, 11429, 11440	Yes	No		100	0.0650407	0.474366	4.12669	176	47.5348	1307741	3711	-	~239	~171	~232	~168	V. cholerae	-	adk(24)	gyrB(41)	mdh(4)	metE(79)	pntA(72)	purM(17)	pyrC(~339)	V. cholerae
182	BCW_11450	PRJNA1071196	SRR30115153	SRP523932	SAMN40178566	Vibrio cholerae	Environment	2010-05-19	not collected	11450, 11452, 11468	Yes	No		99.9792	0.135501	0.475372	4.04505	154	161.91	4366218	3565	-	~239	~171	~217	~159	V. cholerae	-	adk(13)	gyrB(39)	mdh(14)	metE(~233)	pntA(3)	purM(59)	pyrC(~128)	V. cholerae
183	BCW_11451	PRJNA1071196	SRR30115152	SRP523932	SAMN40178567	Vibrio cholerae	Environment	2010-05-19	not collected	11447, 11449, 11451,11457, 11463, 11464, 11424, 11427, 11429, 11440	Yes	No		100	0.119241	0.474385	4.12662	179	87.2151	2399357	3712	-	~239	~171	~232	~168	V. cholerae	-	adk(24)	gyrB(41)	mdh(4)	metE(79)	pntA(72)	purM(17)	pyrC(~339)	V. cholerae
184	BCW_11452	PRJNA1071196	SRR30115151	SRP523932	SAMN40178568	Vibrio cholerae	Environment	2010-05-19	not collected	11450, 11452, 11468	Yes	No		99.9792	0.135501	0.475382	4.0446	151	127.847	3447257	3564	-	~239	~171	~217	~159	V. cholerae	-	adk(13)	gyrB(39)	mdh(14)	metE(~233)	pntA(3)	purM(59)	pyrC(~128)	V. cholerae
185	BCW_11453	PRJNA1071196	SRR30115150	SRP523932	SAMN40178569	Vibrio cholerae	Environment	2010-05-19	not collected	unique	Yes	No		99.9792	0.187766	0.475474	4.00128	160	89.0826	2376295	3569	-	~224	~171	~217	~159	V. cholerae	54	adk(3)	gyrB(28)	mdh(11)	metE(56)	pntA(19)	purM(12)	pyrC(4)	V. cholerae
186	BCW_11454	PRJNA1071196	SRR30115286	SRP523932	SAMN40178570	Vibrio cholerae	Environment	2010-05-26	not collected	11443, 11445, 11454, 11456, 11458	Yes	No		99.9792	0.352304	0.474839	4.0806	110	91.9021	2500105	3615	-	~239	~171	~217	~161	V. cholerae	-	adk(95)	gyrB(154)	mdh(8)	metE(165)	pntA(25)	purM(1)	pyrC(83)	V. cholerae
187	BCW_11456	PRJNA1071196	SRR30115285	SRP523932	SAMN40178571	Vibrio cholerae	Environment	2010-05-26	not collected	11443, 11445, 11454, 11456, 11458	Yes	No		99.9792	0.352304	0.474888	4.07362	107	153.203	4160611	3605	-	~239	~171	~217	~161	V. cholerae	-	adk(95)	gyrB(154)	mdh(8)	metE(165)	pntA(25)	purM(1)	pyrC(83)	V. cholerae
188	BCW_11457	PRJNA1071196	SRR30115284	SRP523932	SAMN40178572	Vibrio cholerae	Environment	2010-05-26	not collected	11447, 11449, 11451,11457, 11463, 11464, 11424, 11427, 11429, 11440	Yes	No		99.9792	0.119241	0.474373	4.12715	180	65.5324	1803083	3710	-	~239	~171	~232	~168	V. cholerae	-	adk(24)	gyrB(41)	mdh(4)	metE(79)	pntA(72)	purM(17)	pyrC(~339)	V. cholerae
189	BCW_11458	PRJNA1071196	SRR30115283	SRP523932	SAMN40178573	Vibrio cholerae	Environment	2010-05-26	not collected	11443, 11445, 11454, 11456, 11458	Yes	No		99.9792	0.352304	0.474837	4.08018	108	88.6362	2411013	3613	-	~239	~171	~217	~161	V. cholerae	-	adk(95)	gyrB(154)	mdh(8)	metE(165)	pntA(25)	purM(1)	pyrC(83)	V. cholerae
190	BCW_11459	PRJNA1071196	SRR30115282	SRP523932	SAMN40178574	Vibrio cholerae	Environment	2010-05-26	not collected	11175, 12267, 11448, 11459, 11425, 11432, 11433, 11435	Yes	No		99.9792	0.406504	0.475714	4.04182	105	172.026	4635311	3585	-	~239	~159	~216	~161	V. cholerae	-	adk(6)	gyrB(114)	mdh(132)	metE(289)	pntA(66)	purM(72)	pyrC(216)	V. cholerae
191	BCW_11460	PRJNA1071196	SRR30115280	SRP523932	SAMN40178575	Vibrio cholerae	Environment	2010-05-26	not collected	unique	Yes	No		99.9792	0.281843	0.474049	4.06534	130	238.811	6472330	3609	-	~225	~171	~217	~159	V. cholerae	-	adk(~53)	gyrB(~81)	mdh(14)	metE(~471)	pntA(5)	purM(1)	pyrC(189)	V. cholerae
192	BCW_11461	PRJNA1071196	SRR30115279	SRP523932	SAMN40178576	Vibrio cholerae	Environment	2010-05-19	not collected	11461, 11465	Yes	No		99.9792	0.0813008	0.470528	4.15378	84	106.562	2950913	3684	-	~239	~160	219?	~159	V. cholerae	1146	adk(138)	gyrB(135)	mdh(168)	metE(370)	pntA(167)	purM(108)	pyrC(235)	V. cholerae
193	BCW_11462	PRJNA1071196	SRR30115278	SRP523932	SAMN40178577	Vibrio cholerae	Environment	2010-05-19	not collected	11462, 11467	Yes	No		99.9583	0.388437	0.474636	4.05206	139	24.0095	648587	3549	-	~239	171	~217	~159	V. cholerae	-	adk(73)	gyrB(36)	mdh(14)	metE(59)	pntA(3)	purM(8)	pyrC(~35)	V. cholerae
194	BCW_11463	PRJNA1071196	SRR30115277	SRP523932	SAMN40178578	Vibrio cholerae	Environment	2010-05-19	not collected	11447, 11449, 11451,11457, 11463, 11464, 11424, 11427, 11429, 11440	Yes	No		100	0.119241	0.47433	4.12479	169	103.343	2841785	3706	-	~239	~171	~232	~168	V. cholerae	-	adk(24)	gyrB(41)	mdh(4)	metE(79)	pntA(72)	purM(17)	pyrC(~339)	V. cholerae
195	BCW_11464	PRJNA1071196	SRR30115276	SRP523932	SAMN40178579	Vibrio cholerae	Environment	2010-05-19	not collected	11447, 11449, 11451,11457, 11463, 11464, 11424, 11427, 11429, 11440	Yes	No		100	0.0921409	0.474389	4.12765	186	266.606	7336383	3718	-	~239	~171	~232	~168	V. cholerae	-	adk(24)	gyrB(41)	mdh(4)	metE(79)	pntA(72)	purM(17)	pyrC(~339)	V. cholerae
196	BCW_11465	PRJNA1071196	SRR30115275	SRP523932	SAMN40178580	Vibrio cholerae	Environment	2010-05-19	not collected	11461, 11465	Yes	No		99.9792	0.0813008	0.47054	4.15333	89	31.4061	869599	3684	-	~239	~160	219?	~159	V. cholerae	1146	adk(138)	gyrB(135)	mdh(168)	metE(370)	pntA(167)	purM(108)	pyrC(235)	V. cholerae
197	BCW_11466	PRJNA1071196	SRR30115274	SRP523932	SAMN40178581	Vibrio cholerae	Environment	2010-05-19	not collected	unique	Yes	No		100	0.135501	0.473425	4.11189	167	228.177	6254923	3733	-	~223	~171	~232	~159	V. cholerae	-	adk(1)	gyrB(199)	mdh(76)	metE(~344)	pntA(5)	purM(17)	pyrC(217)	V. cholerae
198	BCW_11467	PRJNA1071196	SRR30115273	SRP523932	SAMN40178582	Vibrio cholerae	Environment	2010-05-19	not collected	11462, 11467	Yes	No		99.9583	0.388437	0.474657	4.05079	130	40.7249	1099789	3546	-	~239	171	~217	~159	V. cholerae	-	adk(73)	gyrB(36)	mdh(14)	metE(59)	pntA(3)	purM(8)	pyrC(~35)	V. cholerae
199	BCW_11468	PRJNA1071196	SRR30115272	SRP523932	SAMN40178583	Vibrio cholerae	Environment	2010-05-19	not collected	11450, 11452, 11468	Yes	No		99.9792	0.135501	0.47385	4.12657	148	54.0446	1486794	3676	-	~239	~171	~217	~159	V. cholerae	-	adk(13)	gyrB(39)	mdh(14)	metE(~233)	pntA(3)	purM(59)	pyrC(~128)	V. cholerae
200	BCW_11469	PRJNA1071196	SRR30115271	SRP523932	SAMN40178584	Vibrio parahaemolyticus	Southern Sea Otter	2011-10-20	35.14 N 120.64 W	unique	Yes	No		100	0.747572	0.453632	5.06699	117	146.116	4935796	4634	-	~54	40	44	49	V. parahaemolyticus	-	dnaE(35)	gyrB(~184)	recA(31)	dtdS(28)	pntA(28)	pyrC(18)	tnaA(7)	V. parahaemolyticus
201	BCW_11470	PRJNA1071196	SRR30115268	SRP523932	SAMN40178585	Vibrio alginolyticus	Southern Sea Otter	2011-05-17	36.95 N 122.00 W	unique	Yes	No		100	0.938957	0.446112	5.3135	158	125.58	4448472	4840	223	74	17	18	16										Vibrio spp.
202	BCW_11471	PRJNA1071196	SRR30115267	SRP523932	SAMN40178586	Vibrio parahaemolyticus	Southern Sea Otter	2011-10-06	36.62 N 121.85 W	unique	Yes	No		100	0.408719	0.451797	5.11239	124	109.796	3742131	4672	-	254	40	~277	243	V. parahaemolyticus	34	dnaE(20)	gyrB(25)	recA(15)	dtdS(13)	pntA(7)	pyrC(11)	tnaA(5)	V. parahaemolyticus
203	BCW_11472	PRJNA1071196	SRR30115266	SRP523932	SAMN40178587	Vibrio alginolyticus	Southern Sea Otter	2011-10-06	36.62 N 121.85 W	unique	Yes	No		100	0.458458	0.446348	5.38197	115	245.793	8819013	4891	-	131	102	69	~16										Vibrio spp.
204	BCW_11473	PRJNA1071196	SRR30115265	SRP523932	SAMN40178588	Vibrio alginolyticus	Southern Sea Otter	2011-08-09	36.61 N 121.89 W	unique	Yes	No		100	0.00973141	0.446118	5.19575	120	123.838	4289539	4697	-	18	20	69	117										Vibrio spp.
205	BCW_11474	PRJNA1071196	SRR30115264	SRP523932	SAMN40178589	Vibrio diabolicus	Southern Sea Otter	2011-10-20	35.14 N 120.64 W	unique	Yes	No		100	0	0.44795	5.00299	103	200.267	6679549	4574	-	~19	19	151	111										Vibrio spp.
206	BCW_11475	PRJNA1071196	SRR30115263	SRP523932	SAMN40178590	Vibrio cholerae	Shellfish	2001-10-15	36.81 N 121.78 W	11475, 12196	Yes	No		99.9583	0.0813008	0.474725	4.0708	160	51.5116	1397958	3589	-	~224	~159	~217	~159	V. cholerae	-	adk(14)	gyrB(88)	mdh(~14)	metE(265)	pntA(4)	purM(177)	pyrC(358)	V. cholerae
207	BCW_11476	PRJNA1071196	SRR30115262	SRP523932	SAMN40178591	Vibrio cholerae	Southern Sea Otter	2007-12-03	36.59 N 121.96 W	unique	Yes	Yes	SUSC	99.9792	0.325203	0.4746	4.143	145	242.002	6684095	3663	-	~239	~171	~217	~161	V. cholerae	-	adk(1)	gyrB(75)	mdh(14)	metE(~69)	pntA(113)	purM(9)	pyrC(4)	V. cholerae
208	BCW_11477	PRJNA1071196	SRR30115261	SRP523932	SAMN40178592	Vibrio cholerae	Southern Sea Otter	2007-10-29	36.81 N 121.79 W	11182, 11477	Yes	Yes	SUSC	99.9792	0.189702	0.475766	4.05785	90	140.441	3799270	3632	-	239?	~171	~218	~161	V. cholerae	453	adk(13)	gyrB(71)	mdh(62)	metE(124)	pntA(3)	purM(9)	pyrC(39)	V. cholerae
209	BCW_11478	PRJNA1071196	SRR30115260	SRP523932	SAMN40178593	Vibrio cholerae	Southern Sea Otter	2007-10-29	36.81 N 121.79 W	11146, 11478	Yes	Yes	SUSC	99.9792	0.162602	0.475338	3.98444	94	73.9708	1964880	3467	-	~224	~171	~217	~159	V. cholerae	454	adk(14)	gyrB(30)	mdh(66)	metE(91)	pntA(66)	purM(41)	pyrC(73)	V. cholerae
210	BCW_11479	PRJNA1071196	SRR30115259	SRP523932	SAMN40178594	Vibrio cholerae	Southern Sea Otter	2007-10-29	36.81 N 121.79 W	11479, 11480	Yes	Yes	SUSC	99.9792	0.0873231	0.475625	3.98026	149	164.7	4370333	3538	-	~224	~171	~217	~159	V. cholerae	-	adk(48)	gyrB(97)	mdh(~14)	metE(459)	pntA(203)	purM(6)	pyrC(67)	V. cholerae
211	BCW_11480	PRJNA1071196	SRR30115257	SRP523932	SAMN40178595	Vibrio cholerae	Southern Sea Otter	2007-10-29	36.81 N 121.79 W	11479, 11480	No	No		99.9792	0.0873231	0.475604	3.97987	147	189.042	5015747	3539	-	~224	~171	~217	~159	V. cholerae	-	adk(48)	gyrB(97)	mdh(~14)	metE(459)	pntA(203)	purM(6)	pyrC(67)	V. cholerae
212	BCW_11481	PRJNA1071196	SRR30115256	SRP523932	SAMN40178596	Vibrio cholerae	Southern Sea Otter	2007-10-29	36.81 N 121.79 W	unique	Yes	Yes	SUSC	99.9792	0.140018	0.47446	4.17467	96	233.189	6489916	3757	-	~224	~171	~232	~159	V. cholerae	-	adk(55)	gyrB(23)	mdh(14)	metE(79)	pntA(74)	purM(9)	pyrC(154)	V. cholerae
213	BCW_11482	PRJNA1071196	SRR30115255	SRP523932	SAMN40178597	Vibrio cholerae	Southern Sea Otter	2008-04-22	36.81 N 121.79 W	unique	Yes	Yes	SUSC	99.9792	0.15873	0.475215	3.96153	172	59.8857	1581595	3551	-	~239	~171	~217	~161	V. cholerae	-	adk(2)	gyrB(44)	mdh(11)	metE(64)	pntA(3)	purM(8)	pyrC(279)	V. cholerae
214	BCW_11483	PRJNA1071196	SRR30115149	SRP523932	SAMN40178598	Vibrio cholerae	Southern Sea Otter	2008-08-04	36.81 N 121.79 W	11141, 11157, 11143, 11483, 11484	Yes	Yes	SUSC	99.9583	0.169377	0.472169	4.23938	214	39.5174	1116861	3875	-	~227	~159	~217	~159	V. cholerae	-	adk(~1)	gyrB(138)	mdh(~14)	metE(16)	pntA(4)	purM(177)	pyrC(163)	V. cholerae
215	BCW_11484	PRJNA1071196	SRR30115148	SRP523932	SAMN40178599	Vibrio cholerae	Southern Sea Otter	2008-08-04	36.81 N 121.79 W	11141, 11157, 11143, 11483, 11484	Yes	Yes	SUSC	99.9583	0.135501	0.472909	4.18989	237	21.4777	599927	3816	-	~227	~159	~217	~159	V. cholerae	-	adk(~1)	gyrB(138)	mdh(~14)	metE(16)	pntA(4)	purM(177)	pyrC(163)	V. cholerae
216	BCW_11485	PRJNA1071196	SRR30115147	SRP523932	SAMN40178600	Vibrio cholerae	Southern Sea Otter	2007-10-29	36.81 N 121.79 W	11117, 11485, 12246, 12256, 12258	Yes	Yes	SUSC	99.9792	0.0496838	0.475875	3.98911	102	168.271	4475021	3577	-	~223	~171	~217	~159	V. cholerae	681	adk(1)	gyrB(1)	mdh(14)	metE(48)	pntA(29)	purM(17)	pyrC(41)	V. cholerae
217	BCW_11486	PRJNA1071196	SRR30115146	SRP523932	SAMN40178601	Vibrio parahaemolyticus	Environment	2019-06-03	36.81 N 121.77 W	unique	Yes	No		100	0.408719	0.45256	5.07458	87	35.0691	1186407	4590	-	~83	~50	323?	60	V. parahaemolyticus	-	dnaE(112)	gyrB(104)	recA(107)	dtdS(552)	pntA(23)	pyrC(339)	tnaA(54)	V. parahaemolyticus
218	BCW_11531	PRJNA1071196	SRR30115145	SRP523932	SAMN40178602	Vibrio parahaemolyticus	Southern Sea Otter	2009-11-03	36.07 N 121.61 W	unique	Yes	No		100	0.478353	0.45226	5.13776	94	50.9795	1746138	4725	-	45	~50	313	19	V. parahaemolyticus	-	dnaE(175)	gyrB(293)	recA(168)	dtdS(201)	pntA(130)	pyrC(17)	tnaA(73)	V. parahaemolyticus
219	BCW_11533	PRJNA1071196	SRR30115144	SRP523932	SAMN40178603	Vibrio cholerae	Southern Sea Otter	2010-04-06	36.81 N 121.79 W	unique	Yes	Yes	SUSC	100	0.0271003	0.475595	3.97856	107	45.0344	1194480	3580	-	~224	~171	~233	~161	V. cholerae	680	adk(2)	gyrB(23)	mdh(15)	metE(9)	pntA(59)	purM(1)	pyrC(35)	V. cholerae
220	BCW_11534	PRJNA1071196	SRR30115143	SRP523932	SAMN40178604	Vibrio parahaemolyticus	Southern Sea Otter	2013-11-06	36.81 N 121.77 W	11534, 11548	Yes	No		100	0.0544959	0.452905	5.10673	113	38.0591	1295717	4630	-	~45	21	51	243	V. parahaemolyticus	2531	dnaE(10)	gyrB(5)	recA(22)	dtdS(34)	pntA(20)	pyrC(22)	tnaA(2)	V. parahaemolyticus
221	BCW_11535	PRJNA1071196	SRR30115141	SRP523932	SAMN40178605	Vibrio parahaemolyticus	Southern Sea Otter	2009-11-04	36.07 N 121.61 W	unique	Yes	No		100	0.27248	0.452298	5.08966	150	35.8722	1217181	4623	-	48	~21	~277	~237	V. parahaemolyticus	43	dnaE(23)	gyrB(29)	recA(10)	dtdS(7)	pntA(14)	pyrC(24)	tnaA(2)	V. parahaemolyticus
222	BCW_11536	PRJNA1071196	SRR30115140	SRP523932	SAMN40178606	Vibrio parahaemolyticus	Shellfish	2001-10-24	36.61 N 121.90 W	unique	Yes	No		100	0.0454133	0.454816	5.25831	93	42.5947	1493174	4748	-	~48	~40	~191	36	V. parahaemolyticus	-	dnaE(17)	gyrB(~38)	recA(6)	dtdS(9)	pntA(206)	pyrC(29)	tnaA(~2)	V. parahaemolyticus
223	BCW_11537	PRJNA1071196	SRR30115139	SRP523932	SAMN40178607	Vibrio cholerae	Shellfish	2001-10-24	36.61 N 121.90 W	unique	Yes	No		99.9792	0.369166	0.473512	4.10761	160	52.557	1439224	3690	-	~224	158	~217	~159	V. cholerae	-	adk(2)	gyrB(23)	mdh(14)	metE(56)	pntA(117)	purM(1)	pyrC(39)	V. cholerae
224	BCW_11538	PRJNA1071196	SRR30115138	SRP523932	SAMN40178608	Vibrio parahaemolyticus	Southern Sea Otter	2010-08-03	36.61 N 121.87 W	11538, 11539, 11545, 11558	Yes	Yes	INTER	100	0.408719	0.452818	5.15623	158	50.146	1723762	4722	-	~252	~21	~277	~237	V. parahaemolyticus	2566	dnaE(16)	gyrB(16)	recA(13)	dtdS(36)	pntA(14)	pyrC(11)	tnaA(19)	V. parahaemolyticus
225	BCW_11539	PRJNA1071196	SRR30115137	SRP523932	SAMN40178609	Vibrio parahaemolyticus	Southern Sea Otter	2012-06-19	36.79 N 121.80 W	11538, 11539, 11545, 11558	Yes	No		100	0.408719	0.452813	5.15554	151	61.8183	2124712	4717	-	~252	~21	~277	~237	V. parahaemolyticus	2566	dnaE(16)	gyrB(16)	recA(13)	dtdS(36)	pntA(14)	pyrC(11)	tnaA(19)	V. parahaemolyticus
226	BCW_11540	PRJNA1071196	SRR30115136	SRP523932	SAMN40178610	Vibrio parahaemolyticus	Southern Sea Otter	2010-10-27	36.98 N 121.94 W	unique	Yes	No		100	0.354223	0.452008	5.22637	103	35.142	1224435	4706	-	252	40	62	~19	V. parahaemolyticus	470	dnaE(42)	gyrB(248)	recA(19)	dtdS(76)	pntA(129)	pyrC(46)	tnaA(69)	V. parahaemolyticus
227	BCW_11541	PRJNA1071196	SRR30115135	SRP523932	SAMN40178611	Vibrio alginolyticus	Shellfish	2001-10-15	36.81 N 121.78 W	unique	Yes	No		100	0.282211	0.44516	5.29041	131	48.8726	1723708	4864	-	140	20	59	16										Vibrio spp.
228	BCW_11542	PRJNA1071196	SRR30115134	SRP523932	SAMN40178612	Vibrio parahaemolyticus	Southern Sea Otter	2013-09-04	36.81 N 121.79 W	unique	Yes	No		100	0.0778513	0.452723	5.30245	91	36.688	1296910	4875	-	~293	21	246	19	V. parahaemolyticus	1212	dnaE(31)	gyrB(299)	recA(21)	dtdS(29)	pntA(26)	pyrC(186)	tnaA(237)	V. parahaemolyticus
229	BCW_11543	PRJNA1071196	SRR30115133	SRP523932	SAMN40178613	Vibrio parahaemolyticus	Southern Sea Otter	2012-07-20	36.81 N 121.79 W	11034, 11074, 11166, 11543, 12166, 12167	Yes	No		100	0.0544959	0.452624	5.11923	112	54.0726	1845399	4633	-	~54	21	51	~272	V. parahaemolyticus	142	dnaE(31)	gyrB(115)	recA(94)	dtdS(12)	pntA(28)	pyrC(91)	tnaA(68)	V. parahaemolyticus
230	BCW_11544	PRJNA1071196	SRR30115132	SRP523932	SAMN40178614	Vibrio parahaemolyticus	Southern Sea Otter	2012-09-04	36.95 N 122.03 W	11544, 12164	Yes	No		100	0	0.45265	5.11597	89	62.156	2119920	4654	-	230	36	185	~36	V. parahaemolyticus	-	dnaE(21)	gyrB(15)	recA(1)	dtdS(~23)	pntA(23)	pyrC(21)	tnaA(16)	V. parahaemolyticus
231	BCW_11545	PRJNA1071196	SRR30115130	SRP523932	SAMN40178615	Vibrio parahaemolyticus	Southern Sea Otter	2010-09-25	36.10 N 121.63 W	11538, 11539, 11545, 11558	Yes	Yes	INTER	100	0.408719	0.452798	5.15616	156	57.9084	1990564	4723	-	~252	~21	~277	~237	V. parahaemolyticus	2566	dnaE(16)	gyrB(16)	recA(13)	dtdS(36)	pntA(14)	pyrC(11)	tnaA(19)	V. parahaemolyticus
232	BCW_11546	PRJNA1071196	SRR30115129	SRP523932	SAMN40178616	Vibrio parahaemolyticus	Southern Sea Otter	2010-09-24	36.07 N 121.60 W	unique	Yes	Yes	SUSC	100	0	0.452387	5.11464	126	61.1621	2085481	4681	-	~228	~21	~277	49	V. parahaemolyticus	1142	dnaE(26)	gyrB(118)	recA(13)	dtdS(321)	pntA(33)	pyrC(32)	tnaA(155)	V. parahaemolyticus
233	BCW_11547	PRJNA1071196	SRR30115128	SRP523932	SAMN40178617	Vibrio parahaemolyticus	Southern Sea Otter	2010-12-15	36.62 N 121.90 W	unique	Yes	Yes	SUSC	100	0	0.453169	5.02645	118	67.3864	2258095	4557	-	~228	~21	~277	49	V. parahaemolyticus	1142	dnaE(26)	gyrB(118)	recA(13)	dtdS(321)	pntA(33)	pyrC(32)	tnaA(155)	V. parahaemolyticus
234	BCW_11548	PRJNA1071196	SRR30115127	SRP523932	SAMN40178618	Vibrio parahaemolyticus	Southern Sea Otter	2012-09-18	35.40 N 120.88 W	11534, 11548	Yes	Yes	SUSC	100	0.0544959	0.452921	5.10661	108	56.4756	1922659	4626	-	~45	21	51	243	V. parahaemolyticus	2531	dnaE(10)	gyrB(5)	recA(22)	dtdS(34)	pntA(20)	pyrC(22)	tnaA(2)	V. parahaemolyticus
235	BCW_11549	PRJNA1071196	SRR30115126	SRP523932	SAMN40178619	Vibrio parahaemolyticus	Southern Sea Otter	2012-10-09	35.25 N 120.90 W	11549, 11550	Yes	Yes	SUSC	100	0.0389257	0.451939	5.23557	136	99.484	3472371	4835	-	~290	36	246	19	V. parahaemolyticus	631	dnaE(222)	gyrB(128)	recA(21)	dtdS(69)	pntA(46)	pyrC(236)	tnaA(12)	V. parahaemolyticus
236	BCW_11550	PRJNA1071196	SRR30115125	SRP523932	SAMN40178620	Vibrio parahaemolyticus	Southern Sea Otter	2012-10-25	36.81 N 121.79 W	11549, 11550	Yes	Yes	INTER	100	0.0389257	0.451892	5.24301	140	32.1559	1123958	4840	-	~290	36	246	19	V. parahaemolyticus	631	dnaE(222)	gyrB(128)	recA(21)	dtdS(69)	pntA(46)	pyrC(236)	tnaA(12)	V. parahaemolyticus
237	BCW_11551	PRJNA1071196	SRR30115124	SRP523932	SAMN40178621	Vibrio parahaemolyticus	Southern Sea Otter	2013-11-06	36.81 N 121.77 W	unique	Yes	Yes	INTER	100	0.0454133	0.451694	5.20422	131	71.0602	2465421	4727	-	~45	36	51	243	V. parahaemolyticus	50	dnaE(29)	gyrB(5)	recA(22)	dtdS(12)	pntA(20)	pyrC(22)	tnaA(25)	V. parahaemolyticus
238	BCW_11552	PRJNA1071196	SRR30115123	SRP523932	SAMN40178622	Vibrio parahaemolyticus	Southern Sea Otter	2010-09-22	36.04 N 121.59 W	unique	Yes	Yes	RESIST	100	0.0302755	0.453723	5.00176	105	87.3593	2913003	4521	-	~260	~21	~282	49	V. parahaemolyticus	-	dnaE(3)	gyrB(~381)	recA(137)	dtdS(8)	pntA(94)	pyrC(140)	tnaA(23)	V. parahaemolyticus
239	BCW_11554	PRJNA1071196	SRR30115122	SRP523932	SAMN40178623	Vibrio parahaemolyticus	Southern Sea Otter	2010-06-07	36.62 N 121.90 W	11554, 11555, 11556	Yes	Yes	SUSC	100	0	0.452752	5.05805	149	41.4654	1398227	4606	-	48	~21	~277	~237	V. parahaemolyticus	43	dnaE(23)	gyrB(29)	recA(10)	dtdS(7)	pntA(14)	pyrC(24)	tnaA(2)	V. parahaemolyticus
240	BCW_11555	PRJNA1071196	SRR30115121	SRP523932	SAMN40178624	Vibrio parahaemolyticus	Southern Sea Otter	2010-04-21	36.80 N 121.79 W	11554, 11555, 11556	Yes	Yes	INTER	100	0	0.452747	5.06107	149	63.2228	2133167	4604	-	48	~21	~277	~237	V. parahaemolyticus	43	dnaE(23)	gyrB(29)	recA(10)	dtdS(7)	pntA(14)	pyrC(24)	tnaA(2)	V. parahaemolyticus
241	BCW_11556	PRJNA1071196	SRR30115119	SRP523932	SAMN40178625	Vibrio parahaemolyticus	Southern Sea Otter	2010-02-01	36.58 N 121.98 W	11554, 11555, 11556	Yes	Yes	SUSC	100	0	0.452759	5.0583	151	33.1829	1118995	4601	-	48	~21	~277	~237	V. parahaemolyticus	43	dnaE(23)	gyrB(29)	recA(10)	dtdS(7)	pntA(14)	pyrC(24)	tnaA(2)	V. parahaemolyticus
242	BCW_11557	PRJNA1071196	SRR30115118	SRP523932	SAMN40178626	Vibrio diabolicus	Shellfish	2001-10-15	36.80 N 121.79 W	unique	Yes	No		100	0.0885559	0.447818	5.04611	93	64.6565	2175094	4546	-	~15	~115	19	17										Vibrio spp.
243	BCW_11558	PRJNA1071196	SRR30115117	SRP523932	SAMN40178627	Vibrio parahaemolyticus	Southern Sea Otter	2009-11-05	36.09 N 121.62 W	11538, 11539, 11545, 11558	Yes	Yes	INTER	100	0.408719	0.452809	5.15623	158	28.2977	972728	4720	-	~252	~21	~277	~237	V. parahaemolyticus	2566	dnaE(16)	gyrB(16)	recA(13)	dtdS(36)	pntA(14)	pyrC(11)	tnaA(19)	V. parahaemolyticus
244	BCW_11559	PRJNA1071196	SRR30115116	SRP523932	SAMN40178628	Vibrio alginolyticus	Northern Sea Otter	2013-07-11	59.63 N 151.51 W	11559, 11564	Yes	No		100	0.316271	0.445162	5.35826	125	42.5178	1518811	4878	-	78	17	180?	16										Vibrio spp.
245	BCW_11560	PRJNA1071196	SRR30115115	SRP523932	SAMN40178629	Vibrio parahaemolyticus	Northern Sea Otter	2013-07-12	59.60 N 151.42 W	11560, 11561, 11565, 12223, 12238	Yes	No		100	0.13624	0.451936	5.06411	116	51.7786	1748083	4600	-	254	40	~277	243	V. parahaemolyticus	324	dnaE(20)	gyrB(25)	recA(15)	dtdS(13)	pntA(7)	pyrC(3)	tnaA(5)	V. parahaemolyticus
246	BCW_11561	PRJNA1071196	SRR30115114	SRP523932	SAMN40178630	Vibrio parahaemolyticus	Northern Sea Otter	2013-07-12	59.60 N 151.42 W	11560, 11561, 11565, 12223, 12238	No	No		100	0.13624	0.451936	5.06339	113	29.7743	1005059	4595	-	254	40	~277	243	V. parahaemolyticus	324	dnaE(20)	gyrB(25)	recA(15)	dtdS(13)	pntA(7)	pyrC(3)	tnaA(5)	V. parahaemolyticus
247	BCW_11562	PRJNA1071196	SRR30115113	SRP523932	SAMN40178631	Vibrio diabolicus	Northern Sea Otter	2013-07-23	59.59 N 151.33 W	11562, 11563	Yes	No		100	0.408719	0.447847	5.05736	89	43.3633	1462028	4548	-	242	19	158	~23										Vibrio spp.
248	BCW_11563	PRJNA1071196	SRR30115112	SRP523932	SAMN40178632	Vibrio diabolicus	Northern Sea Otter	2013-07-23	59.59 N 151.33 W	11562, 11563	No	No		100	0.408719	0.447838	5.05686	81	50.6139	1706317	4548	-	242	19	158	~23										Vibrio spp.
249	BCW_11564	PRJNA1071196	SRR30115111	SRP523932	SAMN40178633	Vibrio alginolyticus	Northern Sea Otter	2013-07-23	59.64 N 151.49 W	11559, 11564	Yes	No		100	0.316271	0.44518	5.35903	131	36.0549	1288131	4884	-	78	17	180?	16										Vibrio spp.
250	BCW_11565	PRJNA1071196	SRR30115110	SRP523932	SAMN40178634	Vibrio parahaemolyticus	Northern Sea Otter	2013-07-23	59.64 N 151.49 W	11560, 11561, 11565, 12223, 12238	Yes	No		100	0.13624	0.451906	5.06244	103	85.1859	2874988	4590	-	254	40	~277	243	V. parahaemolyticus	324	dnaE(20)	gyrB(25)	recA(15)	dtdS(13)	pntA(7)	pyrC(3)	tnaA(5)	V. parahaemolyticus
251	BCW_11566	PRJNA1071196	SRR30115108	SRP523932	SAMN40178635	Vibrio diabolicus	Northern Sea Otter	2013-07-23	59.64 N 151.49 W	unique	Yes	No		100	0.13624	0.448052	5.02496	146	79.6404	2667932	4537	-	19	115	58	17										Vibrio spp.
252	BCW_11567	PRJNA1071196	SRR30115107	SRP523932	SAMN40178636	Vibrio alginolyticus	Northern Sea Otter	2013-08-13	59.63 N 151.49 W	11567, 11568	No	No		100	0.182302	0.445102	5.3836	157	115.076	4130165	4943	-	74	~126	59	16										Vibrio spp.
253	BCW_11568	PRJNA1071196	SRR30115106	SRP523932	SAMN40178637	Vibrio alginolyticus	Northern Sea Otter	2013-08-13	59.63 N 151.49 W	11567, 11568	Yes	No		100	0.182302	0.445115	5.3843	165	125.905	4519411	4943	-	74	~126	59	16										Vibrio spp.
254	BCW_11569	PRJNA1071196	SRR30115105	SRP523932	SAMN40178638	Vibrio parahaemolyticus	Northern Sea Otter	2014-02-07	60.54 N 145.75 W	11569, 11570	No	No		100	0.0681199	0.45272	5.09726	142	128.432	4364330	4644	-	~252	~21	~277	49	V. parahaemolyticus	23	dnaE(17)	gyrB(16)	recA(13)	dtdS(36)	pntA(15)	pyrC(31)	tnaA(26)	V. parahaemolyticus
255	BCW_11570	PRJNA1071196	SRR30115104	SRP523932	SAMN40178639	Vibrio parahaemolyticus	Northern Sea Otter	2014-02-07	60.54 N 145.75 W	11569, 11570	Yes	No		99.1826	0.0681199	0.452663	5.03322	126	152.488	5116712	4578	-	~252	~21	~277	49	V. parahaemolyticus	-	dnaE(17)	gyrB(16)	recA(13)	dtdS(36)	pntA(-)	pyrC(31)	tnaA(26)	V. parahaemolyticus
256	BCW_11571	PRJNA1071196	SRR30115103	SRP523932	SAMN40178640	Vibrio diabolicus	Northern Sea Otter	2014-07-25	59.62 N 151.45 W	unique	Yes	No		100	0	0.448012	5.24639	71	127.951	4475192	4756	-	15	109	47	110										Vibrio spp.
257	BCW_11572	PRJNA1071196	SRR30115102	SRP523932	SAMN40178641	Vibrio alginolyticus	Northern Sea Otter	2015-08-05	59.60 N 151.41 W	unique	Yes	No		100	0.544959	0.44505	5.20824	139	85.5051	2968873	4780	-	74	17	~69	91										Vibrio spp.
258	BCW_11573	PRJNA1071196	SRR30115101	SRP523932	SAMN40178642	Vibrio parahaemolyticus	Northern Sea Otter	2015-09-03	59.47 N 151.49 W	unique	Yes	No		100	0.27248	0.452686	5.13586	78	117.898	4036724	4672	-	230	36	185	~36	V. parahaemolyticus	36	dnaE(21)	gyrB(15)	recA(1)	dtdS(23)	pntA(23)	pyrC(21)	tnaA(16)	V. parahaemolyticus
259	BCW_11574	PRJNA1071196	SRR30115100	SRP523932	SAMN40178643	Vibrio parahaemolyticus	Northern Sea Otter	2015-09-03	59.61 N 151.43 W	unique	Yes	No		100	0.0454133	0.452848	5.08497	138	101.759	3449592	4651	-	~252	40	~277	19	V. parahaemolyticus	47	dnaE(26)	gyrB(16)	recA(13)	dtdS(24)	pntA(31)	pyrC(33)	tnaA(2)	V. parahaemolyticus
260	BCW_11575	PRJNA1071196	SRR30115099	SRP523932	SAMN40178644	Vibrio diabolicus	Northern Sea Otter	2015-09-03	59.61 N 151.43 W	11575, 11576	Yes	No		100	0.217984	0.448567	5.12499	88	82.6063	2822377	4623	-	156	19	158	48										Vibrio spp.
261	BCW_11576	PRJNA1071196	SRR30115097	SRP523932	SAMN40178645	Vibrio diabolicus	Northern Sea Otter	2015-09-03	59.61 N 151.44 W	11575, 11576	Yes	No		100	0.217984	0.448548	5.12435	83	109.41	3737694	4620	-	156	19	158	48										Vibrio spp.
262	BCW_12101	PRJNA1071196	SRR30115096	SRP523932	SAMN40178646	Vibrio cholerae	Southern Sea Otter	2003-09-10	36.79 N 121.80 W	11140, 12101, 12165	Yes	Yes	SUSC	99.9583	0.0813008	0.474074	4.10389	238	72.4133	1981175	3684	-	~227	~159	~217	~159	V. cholerae	-	adk(~1)	gyrB(138)	mdh(~14)	metE(16)	pntA(4)	purM(177)	pyrC(163)	V. cholerae
263	BCW_12102	PRJNA1071196	SRR30115095	SRP523932	SAMN40178647	Vibrio parahaemolyticus	Southern Sea Otter	2003-03-01	36.64 N 121.93 W	unique	Yes	Yes	SUSC	100	0	0.452092	5.22369	75	81.1711	2826751	4764	-	230	36	185	~36	V. parahaemolyticus	36	dnaE(21)	gyrB(15)	recA(1)	dtdS(23)	pntA(23)	pyrC(21)	tnaA(16)	V. parahaemolyticus
264	BCW_12103	PRJNA1071196	SRR30115094	SRP523932	SAMN40178648	Vibrio parahaemolyticus	Southern Sea Otter	2002-03-01	36.61 N 121.87 W	12103, 12176, 12180, 12209, 12276, 12148, 11036, 11076	Yes	Yes	SUSC	100	0.217984	0.452159	5.15479	74	72.8098	2502126	4675	-	~253	139	~277	~51	V. parahaemolyticus	12	dnaE(9)	gyrB(21)	recA(15)	dtdS(13)	pntA(4)	pyrC(10)	tnaA(26)	V. parahaemolyticus
265	BCW_12104	PRJNA1071196	SRR30115093	SRP523932	SAMN40178649	Vibrio parahaemolyticus	Southern Sea Otter	2004-04-29	36.64 N 121.93 W	unique	Yes	Yes	RESIST	99.9319	0	0.452598	5.10793	112	62.5837	2131156	4635	-	~219	40	48	272	V. parahaemolyticus	-	dnaE(214)	gyrB(58)	recA(3)	dtdS(~236)	pntA(280)	pyrC(224)	tnaA(13)	V. parahaemolyticus
266	BCW_12105	PRJNA1071196	SRR30115092	SRP523932	SAMN40178650	Vibrio parahaemolyticus	Southern Sea Otter	2004-03-28	36.96 N 121.89 W	12105, 12112	Yes	Yes	RESIST	100	0.0302755	0.45442	4.95089	149	69.928	2308041	4488	-	~292	55	~78	49	V. parahaemolyticus	-	dnaE(17)	gyrB(~558)	recA(~205)	dtdS(57)	pntA(23)	pyrC(28)	tnaA(7)	V. parahaemolyticus
267	BCW_12106	PRJNA1071196	SRR30115091	SRP523932	SAMN40178651	Vibrio parahaemolyticus	Southern Sea Otter	2003-08-03	35.38 N 120.87 W	12106, 12107	Yes	Yes	RESIST	100	0.0817439	0.453382	5.03312	81	80.931	2715569	4551	-	~219	36	~44	19	V. parahaemolyticus	162	dnaE(47)	gyrB(58)	recA(53)	dtdS(19)	pntA(50)	pyrC(37)	tnaA(26)	V. parahaemolyticus
268	BCW_12107	PRJNA1071196	SRR30115090	SRP523932	SAMN40178652	Vibrio parahaemolyticus	Southern Sea Otter	2003-08-03	35.38 N 120.87 W	12106, 12107	No	No		100	0.0817439	0.453365	5.03224	80	110.115	3694161	4550	-	~219	36	~44	19	V. parahaemolyticus	162	dnaE(47)	gyrB(58)	recA(53)	dtdS(19)	pntA(50)	pyrC(37)	tnaA(26)	V. parahaemolyticus
269	BCW_12108	PRJNA1071196	SRR30115089	SRP523932	SAMN40178653	Vibrio parahaemolyticus	Southern Sea Otter	2003-02-21	36.97 N 121.91 W	unique	Yes	Yes	INTER	100	0.0817439	0.45238	5.05724	97	173.279	5842073	4593	-	254	40	~277	243	V. parahaemolyticus	-	dnaE(20)	gyrB(25)	recA(15)	dtdS(6)	pntA(7)	pyrC(291)	tnaA(4)	V. parahaemolyticus
270	BCW_12109	PRJNA1071196	SRR30115088	SRP523932	SAMN40178654	Vibrio parahaemolyticus	Southern Sea Otter	2004-04-13	35.38 N 120.86 W	unique	Yes	No		100	0.00973141	0.45347	5.13476	88	72.7617	2490760	4680	-	102	~40	23?	19	V. parahaemolyticus	-	dnaE(304)	gyrB(84)	recA(312)	dtdS(76)	pntA(35)	pyrC(210)	tnaA(26)	V. parahaemolyticus
271	BCW_12110	PRJNA1071196	SRR30115086	SRP523932	SAMN40178655	Vibrio parahaemolyticus	Southern Sea Otter	2004-04-13	35.38 N 120.86 W	12110, 12289, 12303	Yes	No		100	0.00973141	0.45406	5.1876	116	109.553	3788791	4774	-	~54	~21	44	49	V. parahaemolyticus	-	dnaE(17)	gyrB(132)	recA(31)	dtdS(23)	pntA(171)	pyrC(32)	tnaA(2)	V. parahaemolyticus
272	BCW_12112	PRJNA1071196	SRR30115254	SRP523932	SAMN40178656	Vibrio parahaemolyticus	Southern Sea Otter	2004-04-10	36.93 N 121.86 W	12105, 12112	Yes	No		100	0.0302755	0.454414	4.94998	145	70.322	2320617	4488	-	~292	55	~78	49	V. parahaemolyticus	-	dnaE(17)	gyrB(~558)	recA(~205)	dtdS(57)	pntA(23)	pyrC(28)	tnaA(7)	V. parahaemolyticus
273	BCW_12113	PRJNA1071196	SRR30115253	SRP523932	SAMN40178657	Vibrio parahaemolyticus	Southern Sea Otter	2004-07-09	36.84 N 121.81 W	12113, 12121	Yes	No		100	0.27248	0.454293	4.92817	106	115.091	3781255	4446	-	~202	55	~277	49	V. parahaemolyticus	-	dnaE(31)	gyrB(66)	recA(13)	dtdS(472)	pntA(279)	pyrC(137)	tnaA(20)	V. parahaemolyticus
274	BCW_12114	PRJNA1071196	SRR30115252	SRP523932	SAMN40178658	Vibrio parahaemolyticus	Southern Sea Otter	2004-10-05	36.55 N 121.93 W	unique	Yes	Yes	SUSC	100	0.0454133	0.45248	5.13447	107	47.4178	1623101	4649	-	~45	36	51	243	V. parahaemolyticus	50	dnaE(29)	gyrB(5)	recA(22)	dtdS(12)	pntA(20)	pyrC(22)	tnaA(25)	V. parahaemolyticus
275	BCW_12115	PRJNA1071196	SRR30115251	SRP523932	SAMN40178659	Vibrio parahaemolyticus	Southern Sea Otter	2005-04-12	35.43 N 120.89 W	unique	Yes	Yes	SUSC	100	0.13624	0.451203	5.2416	112	72.0418	2517426	4832	-	254	40	~277	243	V. parahaemolyticus	34	dnaE(20)	gyrB(25)	recA(15)	dtdS(13)	pntA(7)	pyrC(11)	tnaA(5)	V. parahaemolyticus
276	BCW_12116	PRJNA1071196	SRR30115250	SRP523932	SAMN40178660	Vibrio parahaemolyticus	Southern Sea Otter	2005-04-12	36.88 N 121.83 W	12116, 12131, 12168	Yes	Yes	RESIST	100	0.179382	0.453364	5.07252	112	40.1988	1359396	4605	-	231	40	~282	19	V. parahaemolyticus	-	dnaE(10)	gyrB(13)	recA(~517)	dtdS(225)	pntA(4)	pyrC(367)	tnaA(42)	V. parahaemolyticus
277	BCW_12117	PRJNA1071196	SRR30115249	SRP523932	SAMN40178661	Vibrio cholerae	Southern Sea Otter	2005-05-03	35.37 N 120.87 W	11104, 12117	Yes	Yes	SUSC	99.9792	0.0271003	0.474677	4.16181	134	167.429	4645382	3756	-	~224	~171	~233	~159	V. cholerae	-	adk(14)	gyrB(6)	mdh(~46)	metE(87)	pntA(18)	purM(17)	pyrC(161)	V. cholerae
278	BCW_12119	PRJNA1071196	SRR30115248	SRP523932	SAMN40178662	Vibrio parahaemolyticus	Southern Sea Otter	2005-03-22	35.44 N 120.89 W	12119, 12120	Yes	Yes	INTER	100	0	0.453284	5.05838	158	24.3072	819701	4606	-	~252	~21	~277	~237	V. parahaemolyticus	2479	dnaE(51)	gyrB(16)	recA(13)	dtdS(36)	pntA(285)	pyrC(31)	tnaA(19)	V. parahaemolyticus
279	BCW_12120	PRJNA1071196	SRR30115247	SRP523932	SAMN40178663	Vibrio parahaemolyticus	Southern Sea Otter	2005-03-22	35.44 N 120.89 W	12119, 12120	No	No		100	0	0.453266	5.05977	166	81.5817	2751897	4616	-	~252	~21	~277	~237	V. parahaemolyticus	2479	dnaE(51)	gyrB(16)	recA(13)	dtdS(36)	pntA(285)	pyrC(31)	tnaA(19)	V. parahaemolyticus
280	BCW_12121	PRJNA1071196	SRR30115246	SRP523932	SAMN40178664	Vibrio parahaemolyticus	Southern Sea Otter	2005-03-22	35.44 N 120.89 W	12113, 12121	Yes	Yes	SUSC	100	0.27248	0.454306	4.89804	108	101.282	3307214	4399	-	~202	55	~277	49	V. parahaemolyticus	-	dnaE(31)	gyrB(66)	recA(13)	dtdS(472)	pntA(279)	pyrC(137)	tnaA(20)	V. parahaemolyticus
281	BCW_12122	PRJNA1071196	SRR30115244	SRP523932	SAMN40178665	Vibrio parahaemolyticus	Southern Sea Otter	2005-04-12	36.61 N 121.87 W	unique	Yes	Yes	RESIST	100	0.0544959	0.451865	5.28302	131	75.0553	2643460	4851	-	~230	40	317	~39	V. parahaemolyticus	-	dnaE(97)	gyrB(612)	recA(85)	dtdS(13)	pntA(26)	pyrC(73)	tnaA(37)	V. parahaemolyticus
282	BCW_12123	PRJNA1071196	SRR30115243	SRP523932	SAMN40178666	Vibrio parahaemolyticus	Southern Sea Otter	2004-09-22	35.14 N 120.64 W	12123, 12124	Yes	Yes	INTER	100	0.0817439	0.452602	5.12475	82	102.957	3517527	4607	-	~230	~21	317	~162	V. parahaemolyticus	1205	dnaE(93)	gyrB(425)	recA(25)	dtdS(19)	pntA(24)	pyrC(93)	tnaA(236)	V. parahaemolyticus
283	BCW_12124	PRJNA1071196	SRR30115242	SRP523932	SAMN40178667	Vibrio parahaemolyticus	Southern Sea Otter	2004-09-22	36.95 N 122.00 W	12123, 12124	Yes	Yes	INTER	100	0.0817439	0.452634	5.12628	88	92.0009	3144152	4611	-	~230	~21	317	~162	V. parahaemolyticus	1205	dnaE(93)	gyrB(425)	recA(25)	dtdS(19)	pntA(24)	pyrC(93)	tnaA(236)	V. parahaemolyticus
284	BCW_12125	PRJNA1071196	SRR30115241	SRP523932	SAMN40178668	Vibrio cholerae	Southern Sea Otter	2003-09-10	35.39 N 120.87 W	11106, 12125	Yes	Yes	SUSC	99.9792	0.158085	0.476471	3.89513	126	74.7024	1939835	3426	-	~239	~171	~217	~161	V. cholerae	-	adk(13)	gyrB(36)	mdh(88)	metE(~184)	pntA(3)	purM(9)	pyrC(~39)	V. cholerae
285	BCW_12126	PRJNA1071196	SRR30115240	SRP523932	SAMN40178669	Vibrio parahaemolyticus	Southern Sea Otter	2006-03-30	35.45 N 120.90 W	12126, 12155, 12158	Yes	Yes	INTER	100	0	0.452851	5.07589	90	50.6031	1712371	4612	-	~260	40	~51	19	V. parahaemolyticus	-	dnaE(5)	gyrB(41)	recA(~482)	dtdS(~299)	pntA(50)	pyrC(190)	tnaA(71)	V. parahaemolyticus
286	BCW_12127	PRJNA1071196	SRR30115239	SRP523932	SAMN40178670	Vibrio parahaemolyticus	Southern Sea Otter	2005-12-09	35.37 N 120.85 W	12127, 12305, 12325, 12326, 12327	Yes	Yes	RESIST	100	0.0454133	0.454248	4.88974	110	67.3958	2196983	4395	-	~54	~21	~277	19	V. parahaemolyticus	-	dnaE(51)	gyrB(~184)	recA(~11)	dtdS(35)	pntA(4)	pyrC(~437)	tnaA(26)	V. parahaemolyticus
287	BCW_12128	PRJNA1071196	SRR30115238	SRP523932	SAMN40178671	Vibrio parahaemolyticus	Southern Sea Otter	2005-09-16	35.56 N 121.11 W	12128, 12129, 12132	No	No		100	0.13624	0.45373	5.01632	68	59.4754	1988984	4503	-	~325	~50	~280	19	V. parahaemolyticus	2449	dnaE(19)	gyrB(273)	recA(405)	dtdS(502)	pntA(4)	pyrC(69)	tnaA(23)	V. parahaemolyticus
288	BCW_12129	PRJNA1071196	SRR30115237	SRP523932	SAMN40178672	Vibrio parahaemolyticus	Southern Sea Otter	2005-09-16	35.56 N 121.11 W	12128, 12129, 12132	Yes	Yes	RESIST	100	0.13624	0.45373	5.02436	63	70.252	2353144	4511	-	~325	~50	~280	19	V. parahaemolyticus	2449	dnaE(19)	gyrB(273)	recA(405)	dtdS(502)	pntA(4)	pyrC(69)	tnaA(23)	V. parahaemolyticus
289	BCW_12130	PRJNA1071196	SRR30115236	SRP523932	SAMN40178673	Vibrio parahaemolyticus	Southern Sea Otter	2005-08-23	36.96 N 122.02 W	11035, 12130, 12133, 12134	Yes	Yes	INTER	100	0	0.45161	5.28001	117	84.3244	2968227	4807	-	48	36	222	~162	V. parahaemolyticus	322	dnaE(86)	gyrB(117)	recA(35)	dtdS(19)	pntA(26)	pyrC(92)	tnaA(15)	V. parahaemolyticus
290	BCW_12131	PRJNA1071196	SRR30115235	SRP523932	SAMN40178674	Vibrio parahaemolyticus	Southern Sea Otter	2005-08-24	36.84 N 121.81 W	12116, 12131, 12168	Yes	Yes	RESIST	100	0.179382	0.453379	5.10592	88	218.848	7449454	4635	-	231	40	~282	19	V. parahaemolyticus	-	dnaE(10)	gyrB(13)	recA(~517)	dtdS(225)	pntA(4)	pyrC(367)	tnaA(42)	V. parahaemolyticus
291	BCW_12132	PRJNA1071196	SRR30115233	SRP523932	SAMN40178675	Vibrio parahaemolyticus	Southern Sea Otter	2005-09-16	35.56 N 121.11 W	12128, 12129, 12132	No	No		100	0.13624	0.453727	5.01591	67	122.206	4086499	4506	-	~325	~50	~280	19	V. parahaemolyticus	2449	dnaE(19)	gyrB(273)	recA(405)	dtdS(502)	pntA(4)	pyrC(69)	tnaA(23)	V. parahaemolyticus
292	BCW_12133	PRJNA1071196	SRR30115232	SRP523932	SAMN40178676	Vibrio parahaemolyticus	Southern Sea Otter	2005-08-30	36.81 N 121.78 W	11035, 12130, 12133, 12134	Yes	No		100	0	0.451618	5.28024	114	88.7066	3122612	4807	-	48	36	222	~162	V. parahaemolyticus	322	dnaE(86)	gyrB(117)	recA(35)	dtdS(19)	pntA(26)	pyrC(92)	tnaA(15)	V. parahaemolyticus
293	BCW_12134	PRJNA1071196	SRR30115231	SRP523932	SAMN40178677	Vibrio parahaemolyticus	Southern Sea Otter	2005-08-30	36.81 N 121.78 W	11035, 12130, 12133, 12134	No	No		100	0	0.45162	5.28105	124	94.5611	3329214	4812	-	48	36	222	~162	V. parahaemolyticus	322	dnaE(86)	gyrB(117)	recA(35)	dtdS(19)	pntA(26)	pyrC(92)	tnaA(15)	V. parahaemolyticus
294	BCW_12135	PRJNA1071196	SRR30115230	SRP523932	SAMN40178678	Vibrio parahaemolyticus	Southern Sea Otter	2005-04-12	35.43 N 120.89 W	unique	Yes	No		100	0.13624	0.450793	5.31738	122	92.6745	3285234	4969	-	254	40	~277	243	V. parahaemolyticus	34	dnaE(20)	gyrB(25)	recA(15)	dtdS(13)	pntA(7)	pyrC(11)	tnaA(5)	V. parahaemolyticus
295	BCW_12136	PRJNA1071196	SRR30115229	SRP523932	SAMN40178679	Vibrio parahaemolyticus	Southern Sea Otter	2006-10-24	35.18 N 120.75 W	unique	Yes	Yes	SUSC	100	0.217984	0.451429	5.28931	77	72.4638	2555226	4863	-	~253	139	~277	~51	V. parahaemolyticus	12	dnaE(9)	gyrB(21)	recA(15)	dtdS(13)	pntA(4)	pyrC(10)	tnaA(26)	V. parahaemolyticus
296	BCW_12137	PRJNA1071196	SRR30115228	SRP523932	SAMN40178680	Vibrio parahaemolyticus	Southern Sea Otter	2007-06-12	36.84 N 121.81 W	unique	Yes	Yes	SUSC	100	0	0.452875	5.1283	160	74.3759	2542810	4734	-	~252	~21	~277	~237	V. parahaemolyticus	2479	dnaE(51)	gyrB(16)	recA(13)	dtdS(36)	pntA(285)	pyrC(31)	tnaA(19)	V. parahaemolyticus
297	BCW_12138	PRJNA1071196	SRR30115227	SRP523932	SAMN40178681	Vibrio parahaemolyticus	Southern Sea Otter	2007-11-30	36.61 N 121.89 W	unique	Yes	Yes	SUSC	100	0.0642273	0.452191	5.39459	113	44.2941	1592990	4998	-	~45	21	51	243	V. parahaemolyticus	2531	dnaE(10)	gyrB(5)	recA(22)	dtdS(34)	pntA(20)	pyrC(22)	tnaA(2)	V. parahaemolyticus
298	BCW_12139	PRJNA1071196	SRR30115226	SRP523932	SAMN40178682	Vibrio cholerae	Southern Sea Otter	2006-06-09	35.44 N 120.90 W	unique	Yes	Yes	SUSC	99.9792	0.193315	0.47536	4.04873	171	124.725	3366525	3625	-	~223	~159	~233	~159	V. cholerae	-	adk(14)	gyrB(80)	mdh(14)	metE(1)	pntA(19)	purM(1)	pyrC(59)	V. cholerae
299	BCW_12140	PRJNA1071196	SRR30115225	SRP523932	SAMN40178683	Vibrio cholerae	Southern Sea Otter	2006-06-13	35.14 N 120.64 W	unique	Yes	Yes	SUSC	100	0.158085	0.47413	4.00802	184	120.672	3224362	3553	-	~239	~171	~217	~159	V. cholerae	-	adk(2)	gyrB(88)	mdh(~169)	metE(459)	pntA(4)	purM(9)	pyrC(39)	V. cholerae
300	BCW_12141	PRJNA1071196	SRR30115224	SRP523932	SAMN40178684	Vibrio cholerae	Southern Sea Otter	2006-06-06	36.79 N 121.80 W	unique	Yes	Yes	SUSC	99.9114	0.135501	0.474872	3.99696	165	160.813	4285096	3534	-	224	~171	~232	~159	V. cholerae	-	adk(14)	gyrB(93)	mdh(~204)	metE(437)	pntA(3)	purM(9)	pyrC(134)	V. cholerae
301	BCW_12142	PRJNA1071196	SRR30115445	SRP523932	SAMN40178685	Vibrio cholerae	Southern Sea Otter	2006-05-31	36.61 N 121.86 W	unique	Yes	Yes	SUSC	99.9792	0.591689	0.473698	4.08826	138	136.535	3721285	3626	-	~223	~171	~217	~159	V. cholerae	318	adk(14)	gyrB(64)	mdh(14)	metE(180)	pntA(3)	purM(8)	pyrC(99)	V. cholerae
302	BCW_12143	PRJNA1071196	SRR30115444	SRP523932	SAMN40178686	Vibrio cholerae	Southern Sea Otter	2006-06-27	36.93 N 121.86 W	unique	Yes	Yes	SUSC	99.9792	0.0813008	0.474451	4.16638	212	82.4156	2289162	3692	-	~239	~171	~217	~159	V. cholerae	-	adk(14)	gyrB(30)	mdh(~11)	metE(130)	pntA(190)	purM(59)	pyrC(39)	V. cholerae
303	BCW_12144	PRJNA1071196	SRR30115443	SRP523932	SAMN40178687	Vibrio parahaemolyticus	Southern Sea Otter	2006-07-28	36.62 N 121.85 W	unique	Yes	Yes	INTER	100	0	0.453171	5.06101	150	95.2549	3213909	4608	-	251	~21	~277	49	V. parahaemolyticus	-	dnaE(17)	gyrB(566)	recA(13)	dtdS(157)	pntA(31)	pyrC(32)	tnaA(94)	V. parahaemolyticus
304	BCW_12145	PRJNA1071196	SRR30115442	SRP523932	SAMN40178688	Vibrio cholerae	Southern Sea Otter	2006-08-01	36.87 N 121.82 W	unique	Yes	Yes	SUSC	99.9583	0.108401	0.473694	4.12022	137	126.42	3472514	3640	-	~224	~171	~232	~161	V. cholerae	-	adk(~13)	gyrB(23)	mdh(14)	metE(~133)	pntA(3)	purM(9)	pyrC(~43)	V. cholerae
305	BCW_12146	PRJNA1071196	SRR30115441	SRP523932	SAMN40178689	Vibrio parahaemolyticus	Southern Sea Otter	2006-08-23	36.80 N 121.79 W	12146, 12151	Yes	Yes	RESIST	100	0.0544959	0.452656	5.09014	106	127.32	4320520	4601	-	~252	40	44	~162	V. parahaemolyticus	-	dnaE(31)	gyrB(~507)	recA(31)	dtdS(66)	pntA(26)	pyrC(~445)	tnaA(~13)	V. parahaemolyticus
306	BCW_12147	PRJNA1071196	SRR30115440	SRP523932	SAMN40178690	Vibrio cholerae	Southern Sea Otter	2006-08-29	35.67 N 121.28 W	11095, 11098, 11100, 11188, 11189, 12269, 12147	Yes	Yes	SUSC	99.9792	0.0496838	0.475206	4.00987	105	122.501	3274753	3598	-	~223	~171	~217	~159	V. cholerae	681	adk(1)	gyrB(1)	mdh(14)	metE(48)	pntA(29)	purM(17)	pyrC(41)	V. cholerae
307	BCW_12148	PRJNA1071196	SRR30115439	SRP523932	SAMN40178691	Vibrio parahaemolyticus	Southern Sea Otter	2006-10-12	36.61 N 121.96 W	12103, 12176, 12180, 12209, 12276, 12148, 11036, 11076	Yes	Yes	SUSC	100	0.217984	0.452192	5.20201	70	44.4697	1542210	4747	-	~253	139	~277	~51	V. parahaemolyticus	12	dnaE(9)	gyrB(21)	recA(15)	dtdS(13)	pntA(4)	pyrC(10)	tnaA(26)	V. parahaemolyticus
308	BCW_12149	PRJNA1071196	SRR30115438	SRP523932	SAMN40178692	Vibrio parahaemolyticus	Southern Sea Otter	2006-10-05	36.87 N 121.82 W	12149, 12156	Yes	Yes	INTER	100	0	0.451347	5.17503	93	191.258	6598430	4659	-	296	~40	285	243										Vibrio spp.
309	BCW_12150	PRJNA1071196	SRR30115437	SRP523932	SAMN40178693	Vibrio cholerae	Southern Sea Otter	2006-09-06	36.96 N 122.02 W	unique	Yes	Yes	SUSC	99.9792	0.0271003	0.475446	4.00635	164	65.62	1752645	3530	-	~239	~171	~233	~159	V. cholerae	-	adk(51)	gyrB(44)	mdh(109)	metE(202)	pntA(66)	purM(9)	pyrC(45)	V. cholerae
310	BCW_12151	PRJNA1071196	SRR30115436	SRP523932	SAMN40178694	Vibrio parahaemolyticus	Southern Sea Otter	2006-04-05	36.80 N 121.79 W	12146, 12151	Yes	Yes	INTER	100	0.0544959	0.452676	5.0918	117	62.1861	2110930	4615	-	~252	40	44	~162	V. parahaemolyticus	-	dnaE(31)	gyrB(~507)	recA(31)	dtdS(66)	pntA(26)	pyrC(~445)	tnaA(~13)	V. parahaemolyticus
311	BCW_12152	PRJNA1071196	SRR30115434	SRP523932	SAMN40178695	Vibrio parahaemolyticus	Southern Sea Otter	2007-04-25	35.36 N 120.85 W	unique	Yes	Yes	INTER	100	0.0400069	0.453569	5.04583	110	72.6125	2442602	4586	-	~202	~21	~285	49	V. parahaemolyticus	-	dnaE(17)	gyrB(~574)	recA(200)	dtdS(23)	pntA(24)	pyrC(497)	tnaA(26)	V. parahaemolyticus
312	BCW_12153	PRJNA1071196	SRR30115433	SRP523932	SAMN40178696	Vibrio parahaemolyticus	Southern Sea Otter	2006-10-23	35.14 N 120.64 W	unique	Yes	Yes	SUSC	100	0.217984	0.451373	5.2546	78	85.5853	2998110	4811	-	~253	139	~277	~51	V. parahaemolyticus	12	dnaE(9)	gyrB(21)	recA(15)	dtdS(13)	pntA(4)	pyrC(10)	tnaA(26)	V. parahaemolyticus
313	BCW_12154	PRJNA1071196	SRR30115432	SRP523932	SAMN40178697	Vibrio parahaemolyticus	Southern Sea Otter	2006-08-27	36.95 N 122.00 W	unique	Yes	No		100	0	0.452512	5.1362	87	265.76	9099984	4661	-	260	40	317	19	V. parahaemolyticus	15	dnaE(12)	gyrB(34)	recA(25)	dtdS(32)	pntA(19)	pyrC(12)	tnaA(26)	V. parahaemolyticus
314	BCW_12155	PRJNA1071196	SRR30115431	SRP523932	SAMN40178698	Vibrio parahaemolyticus	Southern Sea Otter	2006-08-08	36.62 N 121.91 W	12126, 12155, 12158	Yes	No		100	0	0.452867	5.07655	85	54.818	1855240	4609	-	~260	40	~51	19	V. parahaemolyticus	-	dnaE(5)	gyrB(41)	recA(~482)	dtdS(~299)	pntA(50)	pyrC(190)	tnaA(71)	V. parahaemolyticus
315	BCW_12156	PRJNA1071196	SRR30115430	SRP523932	SAMN40178699	Vibrio parahaemolyticus	Southern Sea Otter	2006-10-05	36.87 N 121.82 W	12149, 12156	No	No		100	0	0.451364	5.17658	106	82.6641	2852785	4671	-	296	~40	285	243										Vibrio spp.
316	BCW_12157	PRJNA1071196	SRR30115429	SRP523932	SAMN40178700	Vibrio parahaemolyticus	Southern Sea Otter	2006-09-12	36.96 N 122.00 W	12157, 12159	Yes	No		100	0.351953	0.45309	5.12393	68	135.905	4642448	4633	-	~252	~21	~277	~162	V. parahaemolyticus	28	dnaE(17)	gyrB(16)	recA(13)	dtdS(7)	pntA(24)	pyrC(16)	tnaA(20)	V. parahaemolyticus
317	BCW_12158	PRJNA1071196	SRR30115428	SRP523932	SAMN40178701	Vibrio parahaemolyticus	Southern Sea Otter	2006-05-31	36.93 N 121.86 W	12126, 12155, 12158	Yes	No		100	0	0.452868	5.07628	86	119.307	4037559	4609	-	~260	40	~51	19	V. parahaemolyticus	-	dnaE(5)	gyrB(41)	recA(~482)	dtdS(~299)	pntA(50)	pyrC(190)	tnaA(71)	V. parahaemolyticus
318	BCW_12159	PRJNA1071196	SRR30115427	SRP523932	SAMN40178702	Vibrio parahaemolyticus	Southern Sea Otter	2006-09-26	36.87 N 121.82 W	12157, 12159	Yes	No		100	0.624432	0.453081	5.11037	73	92.8787	3164296	4622	-	~252	~21	~277	~162	V. parahaemolyticus	28	dnaE(17)	gyrB(16)	recA(13)	dtdS(7)	pntA(24)	pyrC(16)	tnaA(20)	V. parahaemolyticus
319	BCW_12160	PRJNA1071196	SRR30115426	SRP523932	SAMN40178703	Vibrio parahaemolyticus	Southern Sea Otter	2007-02-13	36.81 N 121.79 W	12160, 12161	Yes	No		100	0	0.453134	5.09601	155	46.754	1588393	4652	-	~252	~21	~277	~237	V. parahaemolyticus	2479	dnaE(51)	gyrB(16)	recA(13)	dtdS(36)	pntA(285)	pyrC(31)	tnaA(19)	V. parahaemolyticus
320	BCW_12161	PRJNA1071196	SRR30115425	SRP523932	SAMN40178704	Vibrio parahaemolyticus	Southern Sea Otter	2006-05-04	36.97 N 121.91 W	12160, 12161	Yes	Yes	SUSC	100	0	0.453173	5.08905	150	76.4138	2592492	4640	-	~252	~21	~277	~237	V. parahaemolyticus	2479	dnaE(51)	gyrB(16)	recA(13)	dtdS(36)	pntA(285)	pyrC(31)	tnaA(19)	V. parahaemolyticus
321	BCW_12162	PRJNA1071196	SRR30115423	SRP523932	SAMN40178705	Vibrio parahaemolyticus	Southern Sea Otter	2008-07-17	35.39 N 120.87 W	unique	Yes	No		100	0.426885	0.45226	5.21193	131	59.4923	2067130	4737	-	130	~55	48	39	V. parahaemolyticus	2423	dnaE(51)	gyrB(4)	recA(77)	dtdS(76)	pntA(60)	pyrC(173)	tnaA(33)	V. parahaemolyticus
322	BCW_12163	PRJNA1071196	SRR30115422	SRP523932	SAMN40178706	Vibrio parahaemolyticus	Southern Sea Otter	2009-04-20	35.06 N 120.63 W	unique	Yes	No		100	0	0.453752	5.00274	86	69.4171	2315173	4497	-	45	36	48	19	V. parahaemolyticus	-	dnaE(93)	gyrB(106)	recA(3)	dtdS(266)	pntA(26)	pyrC(7)	tnaA(69)	V. parahaemolyticus
323	BCW_12164	PRJNA1071196	SRR30115421	SRP523932	SAMN40178707	Vibrio parahaemolyticus	Southern Sea Otter	2008-10-03	35.15 N 120.67 W	11544, 12164	Yes	No		100	0	0.452668	5.11932	105	39.4402	1346047	4664	-	230	36	185	~36	V. parahaemolyticus	36	dnaE(21)	gyrB(15)	recA(1)	dtdS(23)	pntA(23)	pyrC(21)	tnaA(16)	V. parahaemolyticus
324	BCW_12165	PRJNA1071196	SRR30115420	SRP523932	SAMN40178708	Vibrio cholerae	Southern Sea Otter	2008-10-01	36.81 N 121.79 W	11140, 12101, 12165	Yes	Yes	SUSC	99.9583	0.0813008	0.473938	4.11074	230	61.9589	1697979	3681	-	~227	~159	~217	~159	V. cholerae	-	adk(~1)	gyrB(138)	mdh(~14)	metE(16)	pntA(4)	purM(177)	pyrC(163)	V. cholerae
325	BCW_12166	PRJNA1071196	SRR30115419	SRP523932	SAMN40178709	Vibrio parahaemolyticus	Southern Sea Otter	2008-11-06	36.02 N 121.57 W	11034, 11074, 11166, 11543, 12166, 12167	Yes	Yes	INTER	100	0.0544959	0.452778	5.10701	103	68.1996	2321972	4605	-	~54	21	51	~272	V. parahaemolyticus	142	dnaE(31)	gyrB(115)	recA(94)	dtdS(12)	pntA(28)	pyrC(91)	tnaA(68)	V. parahaemolyticus
326	BCW_12167	PRJNA1071196	SRR30115418	SRP523932	SAMN40178710	Vibrio parahaemolyticus	Southern Sea Otter	2008-11-11	36.20 N 121.74 W	11034, 11074, 11166, 11543, 12166, 12167	Yes	Yes	RESIST	100	0.0544959	0.452771	5.10453	97	80.3883	2735631	4603	-	~54	21	51	~272	V. parahaemolyticus	142	dnaE(31)	gyrB(115)	recA(94)	dtdS(12)	pntA(28)	pyrC(91)	tnaA(68)	V. parahaemolyticus
327	BCW_12168	PRJNA1071196	SRR30115417	SRP523932	SAMN40178711	Vibrio parahaemolyticus	Southern Sea Otter	2008-11-18	36.81 N 121.79 W	12116, 12131, 12168	Yes	Yes	RESIST	100	0.179382	0.453327	5.08364	91	58.7818	1992171	4603	-	231	40	~282	19	V. parahaemolyticus	-	dnaE(10)	gyrB(13)	recA(~517)	dtdS(225)	pntA(4)	pyrC(367)	tnaA(42)	V. parahaemolyticus
328	BCW_12169	PRJNA1071196	SRR30115416	SRP523932	SAMN40178712	Vibrio parahaemolyticus	Southern Sea Otter	2009-02-19	36.81 N 121.79 W	11164, 12169	Yes	Yes	INTER	100	0.0454133	0.451931	5.25809	145	30.9172	1083769	4794	-	~253	40	~246	~162	V. parahaemolyticus	2266	dnaE(10)	gyrB(358)	recA(164)	dtdS(34)	pntA(12)	pyrC(7)	tnaA(189)	V. parahaemolyticus
329	BCW_12171	PRJNA1071196	SRR30115415	SRP523932	SAMN40178713	Vibrio cholerae	Southern Sea Otter	2008-01-15	35.37 N 120.86 W	unique	Yes	Yes	SUSC	99.9792	0.0496838	0.474865	4.03198	115	54.9128	1476049	3624	-	~223	~171	~217	~159	V. cholerae	681	adk(1)	gyrB(1)	mdh(14)	metE(48)	pntA(29)	purM(17)	pyrC(41)	V. cholerae
330	BCW_12172	PRJNA1071196	SRR30115414	SRP523932	SAMN40178714	Vibrio cholerae	Southern Sea Otter	2008-10-01	36.81 N 121.79 W	unique	Yes	Yes	SUSC	99.9792	0.225836	0.474156	4.18544	124	46.769	1304994	3710	-	~239	~171	~217	~161	V. cholerae	-	adk(~13)	gyrB(88)	mdh(14)	metE(59)	pntA(96)	purM(8)	pyrC(39)	V. cholerae
331	BCW_12173	PRJNA1071196	SRR30115412	SRP523932	SAMN40178715	Vibrio cholerae	Southern Sea Otter	2002-03-21	35.57 N 121.11 W	12173, 12174	Yes	Yes	SUSC	99.9792	0.352304	0.476673	3.97937	115	70.6542	1874396	3553	-	~223	~171	217?	~159	V. cholerae	-	adk(11)	gyrB(~207)	mdh(14)	metE(56)	pntA(19)	purM(55)	pyrC(4)	V. cholerae
332	BCW_12174	PRJNA1071196	SRR30115411	SRP523932	SAMN40178716	Vibrio cholerae	Southern Sea Otter	2002-03-26	35.59 N 121.12 W	12173, 12174	Yes	Yes	SUSC	99.9792	0.352304	0.476671	3.97951	117	52.775	1400123	3552	-	~223	~171	217?	~159	V. cholerae	-	adk(11)	gyrB(~207)	mdh(14)	metE(56)	pntA(19)	purM(55)	pyrC(4)	V. cholerae
333	BCW_12175	PRJNA1071196	SRR30115410	SRP523932	SAMN40178717	Vibrio parahaemolyticus	Southern Sea Otter	2001-04-24	36.58 N 121.98 W	12175, 12179	Yes	No		100	0	0.451453	5.13392	101	38.5681	1320038	4631	-	~202	21	~48	~272	V. parahaemolyticus	2891	dnaE(61)	gyrB(623)	recA(335)	dtdS(439)	pntA(99)	pyrC(512)	tnaA(235)	V. parahaemolyticus
334	BCW_12176	PRJNA1071196	SRR30115409	SRP523932	SAMN40178718	Vibrio parahaemolyticus	Southern Sea Otter	2002-03-21	35.57 N 121.12 W	12103, 12176, 12180, 12209, 12276, 12148, 11036, 11076	Yes	No		100	0.217984	0.452121	5.16668	73	37.9214	1306185	4693	-	~253	139	~277	~51	V. parahaemolyticus	12	dnaE(9)	gyrB(21)	recA(15)	dtdS(13)	pntA(4)	pyrC(10)	tnaA(26)	V. parahaemolyticus
335	BCW_12177	PRJNA1071196	SRR30115408	SRP523932	SAMN40178719	Vibrio parahaemolyticus	Southern Sea Otter	2001-09-19	36.81 N 121.79 W	12177, 12178	Yes	No		100	0.0817439	0.452509	4.998	138	34.9727	1165291	4533	-	~102	~21	~277	243	V. parahaemolyticus	2552	dnaE(137)	gyrB(33)	recA(13)	dtdS(516)	pntA(50)	pyrC(469)	tnaA(296)	V. parahaemolyticus
336	BCW_12178	PRJNA1071196	SRR30115407	SRP523932	SAMN40178720	Vibrio parahaemolyticus	Southern Sea Otter	2001-09-19	36.81 N 121.79 W	12177, 12178	Yes	No		100	0.0817439	0.452519	4.99668	132	33.9741	1131719	4534	-	~102	~21	~277	243	V. parahaemolyticus	2552	dnaE(137)	gyrB(33)	recA(13)	dtdS(516)	pntA(50)	pyrC(469)	tnaA(296)	V. parahaemolyticus
337	BCW_12179	PRJNA1071196	SRR30115406	SRP523932	SAMN40178721	Vibrio parahaemolyticus	Southern Sea Otter	2001-04-24	36.58 N 121.98 W	12175, 12179	Yes	Yes	RESIST	100	0	0.45145	5.13368	101	68.0979	2330620	4624	-	~202	21	~48	~272	V. parahaemolyticus	2891	dnaE(61)	gyrB(623)	recA(335)	dtdS(439)	pntA(99)	pyrC(512)	tnaA(235)	V. parahaemolyticus
338	BCW_12180	PRJNA1071196	SRR30115405	SRP523932	SAMN40178722	Vibrio parahaemolyticus	Shellfish	2002-02-26	not collected	12103, 12176, 12180, 12209, 12276, 12148, 11036, 11076	Yes	No		100	0.217984	0.452177	5.15603	76	40.183	1381233	4679	-	~253	139	~277	~51	V. parahaemolyticus	12	dnaE(9)	gyrB(21)	recA(15)	dtdS(13)	pntA(4)	pyrC(10)	tnaA(26)	V. parahaemolyticus
339	BCW_12181	PRJNA1071196	SRR30115404	SRP523932	SAMN40178723	Vibrio diabolicus	Shellfish	2002-02-26	not collected	unique	Yes	No		100	0.00973141	0.447032	5.28487	80	70.5808	2486734	4887	-	~18	117	126	112										Vibrio spp.
340	BCW_12182	PRJNA1071196	SRR30115403	SRP523932	SAMN40178724	Vibrio alginolyticus	Shellfish	2002-02-26	not collected	12182, 12185	No	No		100	0.100558	0.445465	5.45156	193	28.9358	1051637	5054	166	131	102	69	16										Vibrio spp.
341	BCW_12183	PRJNA1071196	SRR30115401	SRP523932	SAMN40178725	Vibrio cholerae	Shellfish	2002-02-26	not collected	11103, 12183, 12187	No	No		99.9792	0.0542005	0.47563	4.11603	157	54.7411	1502106	3716	-	239	~171	217?	~159	V. cholerae	466	adk(47)	gyrB(1)	mdh(14)	metE(160)	pntA(18)	purM(17)	pyrC(66)	V. cholerae
342	BCW_12184	PRJNA1071196	SRR30115400	SRP523932	SAMN40178726	Vibrio diabolicus	Shellfish	2002-02-26	not collected	unique	Yes	No		100	0.363306	0.447796	5.19103	93	38.7221	1340050	4675	-	164	115	~186	~112										Vibrio spp.
343	BCW_12185	PRJNA1071196	SRR30115399	SRP523932	SAMN40178727	Vibrio alginolyticus	Shellfish	2002-02-26	not collected	12182, 12185	Yes	No		100	0.100558	0.445492	5.45173	182	53.5176	1945091	5049	166	131	102	69	16										Vibrio spp.
344	BCW_12186	PRJNA1071196	SRR30115398	SRP523932	SAMN40178728	Vibrio alginolyticus	Shellfish	2002-02-26	not collected	unique	Yes	No		100	0.145971	0.444909	5.35782	156	81.526	2912009	4863	-	18	17	18	~91										Vibrio spp.
345	BCW_12187	PRJNA1071196	SRR30115397	SRP523932	SAMN40178729	Vibrio cholerae	Shellfish	2002-02-26	not collected	11103, 12183, 12187	Yes	No		99.9792	0.0542005	0.47562	4.11508	152	28.9008	792862	3712	-	239	~171	217?	~159	V. cholerae	466	adk(47)	gyrB(1)	mdh(14)	metE(160)	pntA(18)	purM(17)	pyrC(66)	V. cholerae
346	BCW_12188	PRJNA1071196	SRR30115396	SRP523932	SAMN40178730	Vibrio diabolicus	Shellfish	2002-02-26	not collected	unique	Yes	No		100	0.00973141	0.447136	5.23757	78	36.8172	1285551	4713	-	30	~115	27	23										Vibrio spp.
347	BCW_12189	PRJNA1071196	SRR30115395	SRP523932	SAMN40178731	Vibrio diabolicus	Shellfish	2002-01-30	35.35 N 120.85 W	unique	Yes	No		100	0.500195	0.447611	5.27526	95	44.2835	1557381	4811	-	~204	115	158	17										Vibrio spp.
348	BCW_12190	PRJNA1071196	SRR30115394	SRP523932	SAMN40178732	Vibrio diabolicus	Shellfish	2001-11-11	35.37 N 120.86 W	unique	Yes	No		100	0.908265	0.44631	5.26986	116	33.7029	1184063	4776	-	71	19	234	~135										Vibrio spp.
349	BCW_12191	PRJNA1071196	SRR30115393	SRP523932	SAMN40178733	Vibrio diabolicus	Shellfish	2001-11-11	35.35 N 120.85 W	unique	Yes	No		100	0.27248	0.447483	5.1432	114	54.4224	1866035	4640	-	159	19	27	~112										Vibrio spp.
350	BCW_12192	PRJNA1071196	SRR30115392	SRP523932	SAMN40178734	Vibrio diabolicus	Shellfish	2001-11-11	35.35 N 120.85 W	12192, 12193	No	No		100	0	0.448532	5.11567	143	40.7133	1388507	4611	-	~269	19	160	112										Vibrio spp.
351	BCW_12193	PRJNA1071196	SRR30115390	SRP523932	SAMN40178735	Vibrio diabolicus	Shellfish	2001-11-11	35.35 N 120.85 W	12192, 12193	Yes	No		99.9319	0	0.448527	5.11532	142	45.1966	1541302	4614	-	~269	19	160	112										Vibrio spp.
352	BCW_12194	PRJNA1071196	SRR30115389	SRP523932	SAMN40178736	Vibrio diabolicus	Shellfish	2001-11-11	35.35 N 120.85 W	unique	Yes	No		100	0.0908265	0.448174	5.01826	170	64.2527	2149575	4583	-	~242	19	154	175										Vibrio spp.
353	BCW_12195	PRJNA1071196	SRR30115388	SRP523932	SAMN40178737	Vibrio cholerae	Shellfish	2001-10-15	36.80 N 121.79 W	12198, 11110, 12195, 12197	No	No		99.9583	0.271003	0.473523	4.19583	225	85.0761	2379764	3772	-	~227	~159	~217	~159	V. cholerae	-	adk(~1)	gyrB(138)	mdh(~14)	metE(16)	pntA(4)	purM(177)	pyrC(163)	V. cholerae
354	BCW_12196	PRJNA1071196	SRR30115387	SRP523932	SAMN40178738	Vibrio cholerae	Shellfish	2001-10-15	36.80 N 121.79 W	11475, 12196	Yes	No		99.9583	0.0813008	0.474714	4.07128	162	71.769	1947945	3596	-	~224	~159	~217	~159	V. cholerae	-	adk(14)	gyrB(88)	mdh(~14)	metE(265)	pntA(4)	purM(177)	pyrC(358)	V. cholerae
355	BCW_12197	PRJNA1071196	SRR30115386	SRP523932	SAMN40178739	Vibrio cholerae	Shellfish	2001-10-15	36.80 N 121.79 W	12198, 11110, 12195, 12197	Yes	No		99.9583	0.271003	0.473496	4.19924	228	47.0162	1316213	3790	-	~227	~159	~217	~159	V. cholerae	-	adk(~1)	gyrB(138)	mdh(~14)	metE(16)	pntA(4)	purM(177)	pyrC(163)	V. cholerae
356	BCW_12198	PRJNA1071196	SRR30115385	SRP523932	SAMN40178740	Vibrio cholerae	Shellfish	2001-10-15	36.81 N 121.78 W	12198, 11110, 12195, 12197	Yes	No		99.9583	0.271003	0.473489	4.19775	216	49.8114	1393974	3782	-	~227	~159	~217	~159	V. cholerae	-	adk(~1)	gyrB(138)	mdh(~14)	metE(16)	pntA(4)	purM(177)	pyrC(163)	V. cholerae
357	BCW_12199	PRJNA1071196	SRR30115384	SRP523932	SAMN40178741	Vibrio diabolicus	Shellfish	2003-03-23	not collected	unique	Yes	No		100	0.635786	0.447756	5.23709	97	110.329	3852028	4758	-	71	25	~239	18										Vibrio spp.
358	BCW_12200	PRJNA1071196	SRR30115383	SRP523932	SAMN40178742	Vibrio cholerae	Shellfish	2003-11-03	not collected	unique	Yes	No		99.9792	0.146341	0.475799	4.02397	240	79.3004	2127348	3582	-	~224	~159	~217	~159	V. cholerae	-	adk(73)	gyrB(~209)	mdh(14)	metE(459)	pntA(6)	purM(8)	pyrC(~165)	V. cholerae
359	BCW_12201	PRJNA1071196	SRR30115222	SRP523932	SAMN40178743	Vibrio cholerae	Shellfish	2003-11-03	not collected	unique	Yes	No		99.9792	0.0813008	0.47009	4.20984	95	58.2878	1635883	3767	-	~239	~160	219?	~159	V. cholerae	1146	adk(138)	gyrB(135)	mdh(168)	metE(370)	pntA(167)	purM(108)	pyrC(235)	V. cholerae
360	BCW_12202	PRJNA1071196	SRR30115221	SRP523932	SAMN40178744	Vibrio cholerae	Northern Sea Otter	2004-08-17	not collected	11105, 12202, 12203, 11111	No	No		100	0.318949	0.4752	3.9436	99	63.6662	1673826	3523	-	225	~171	~232	~159	V. cholerae	-	adk(100)	gyrB(8)	mdh(4)	metE(56)	pntA(6)	purM(1)	pyrC(293)	V. cholerae
361	BCW_12203	PRJNA1071196	SRR30115219	SRP523932	SAMN40178745	Vibrio cholerae	Northern Sea Otter	2004-08-17	not collected	11105, 12202, 12203, 11111	Yes	No		99.9792	0.318949	0.475177	3.9436	98	127.139	3342568	3517	-	225	~171	~232	~159	V. cholerae	-	adk(100)	gyrB(8)	mdh(4)	metE(56)	pntA(6)	purM(1)	pyrC(293)	V. cholerae
362	BCW_12204	PRJNA1071196	SRR30115218	SRP523932	SAMN40178746	Vibrio parahaemolyticus	Northern Sea Otter	2005-08-08	not collected	12204, 12208	No	No		100	0.0454133	0.451748	5.21204	141	38.4588	1336327	4768	-	~252	40	~191	36	V. parahaemolyticus	2472	dnaE(17)	gyrB(45)	recA(6)	dtdS(508)	pntA(206)	pyrC(459)	tnaA(7)	V. parahaemolyticus
363	BCW_12205	PRJNA1071196	SRR30115217	SRP523932	SAMN40178747	Vibrio parahaemolyticus	Northern Sea Otter	2005-07-25	60.33 N 146.26 W	12205, 12206	Yes	No		100	0	0.453319	4.94475	124	58.6023	1931823	4475	-	~253	~21	~277	49	V. parahaemolyticus	1411	dnaE(17)	gyrB(327)	recA(13)	dtdS(36)	pntA(227)	pyrC(32)	tnaA(94)	V. parahaemolyticus
364	BCW_12206	PRJNA1071196	SRR30115216	SRP523932	SAMN40178748	Vibrio parahaemolyticus	Northern Sea Otter	2005-07-25	60.33 N 146.26 W	12205, 12206	No	No		100	0	0.453317	4.94602	132	54.8632	1809029	4471	-	~253	~21	~277	49	V. parahaemolyticus	1411	dnaE(17)	gyrB(327)	recA(13)	dtdS(36)	pntA(227)	pyrC(32)	tnaA(94)	V. parahaemolyticus
365	BCW_12207	PRJNA1071196	SRR30115215	SRP523932	SAMN40178749	Vibrio parahaemolyticus	Northern Sea Otter	2005-08-08	60.33 N 146.26 W	unique	Yes	No		100	0.0302755	0.453407	5.02495	123	64.0804	2146670	4572	-	~202	274	~277	49	V. parahaemolyticus	-	dnaE(58)	gyrB(332)	recA(10)	dtdS(8)	pntA(28)	pyrC(33)	tnaA(45)	V. parahaemolyticus
366	BCW_12208	PRJNA1071196	SRR30115214	SRP523932	SAMN40178750	Vibrio parahaemolyticus	Northern Sea Otter	2005-07-21	not collected	12204, 12208	Yes	No		100	0.0454133	0.451738	5.21869	146	30.8827	1074449	4780	-	~252	40	~191	36	V. parahaemolyticus	2472	dnaE(17)	gyrB(45)	recA(6)	dtdS(508)	pntA(206)	pyrC(459)	tnaA(7)	V. parahaemolyticus
367	BCW_12209	PRJNA1071196	SRR30115213	SRP523932	SAMN40178751	Vibrio parahaemolyticus	Shellfish	2002-08-27	not collected	12103, 12176, 12180, 12209, 12276, 12148, 11036, 11076	Yes	No		100	0.217984	0.452168	5.15552	72	53.6512	1843998	4669	-	~253	139	~277	~51	V. parahaemolyticus	12	dnaE(9)	gyrB(21)	recA(15)	dtdS(13)	pntA(4)	pyrC(10)	tnaA(26)	V. parahaemolyticus
368	BCW_12210	PRJNA1071196	SRR30115212	SRP523932	SAMN40178752	Vibrio diabolicus	Shellfish	2002-08-27	not collected	unique	Yes	No		100	0.20436	0.447138	5.13192	126	50.5551	1729632	4614	-	~160	19	~159	~18										Vibrio spp.
369	BCW_12211	PRJNA1071196	SRR30115211	SRP523932	SAMN40178753	Vibrio cholerae	Shellfish	2002-08-27	not collected	12211, 12212, 12213	Yes	No		99.9583	0.325203	0.47251	4.28032	243	110.94	3165722	3933	-	~227	~159	~217	~159	V. cholerae	-	adk(~1)	gyrB(138)	mdh(~14)	metE(16)	pntA(4)	purM(177)	pyrC(163)	V. cholerae
370	BCW_12212	PRJNA1071196	SRR30115210	SRP523932	SAMN40178754	Vibrio cholerae	Shellfish	2002-08-27	not collected	12211, 12212, 12213	No	No		99.9792	0.325203	0.472532	4.27878	228	50.3976	1437599	3922	-	~227	~159	~217	~159	V. cholerae	-	adk(~1)	gyrB(138)	mdh(~14)	metE(16)	pntA(4)	purM(177)	pyrC(163)	V. cholerae
371	BCW_12213	PRJNA1071196	SRR30115208	SRP523932	SAMN40178755	Vibrio cholerae	Shellfish	2002-08-27	not collected	12211, 12212, 12213	No	No		99.9583	0.325203	0.472517	4.27948	237	70.1701	2001943	3921	-	~227	~159	~217	~159	V. cholerae	-	adk(~1)	gyrB(138)	mdh(~14)	metE(16)	pntA(4)	purM(177)	pyrC(163)	V. cholerae
372	BCW_12214	PRJNA1071196	SRR30115207	SRP523932	SAMN40178756	Vibrio diabolicus	Shellfish	2002-10-08	not collected	unique	Yes	No		100	0.00973141	0.448074	5.19118	139	79.9841	2768079	4734	-	30	~122	151	23										Vibrio spp.
373	BCW_12215	PRJNA1071196	SRR30115206	SRP523932	SAMN40178757	Vibrio cholerae	Shellfish	2002-10-08	36.97 N 122.02 W	unique	Yes	No		99.9792	0.0271003	0.47371	4.11695	180	37.0935	1018081	3718	-	~223	~171	217?	~161	V. cholerae	17	adk(14)	gyrB(38)	mdh(14)	metE(43)	pntA(8)	purM(21)	pyrC(11)	V. cholerae
374	BCW_12216	PRJNA1071196	SRR30115205	SRP523932	SAMN40178758	Vibrio cholerae	Shellfish	2002-10-08	36.97 N 122.02 W	unique	Yes	No		99.9792	0.0496838	0.475618	4.05098	100	46.7549	1262687	3646	-	~223	~171	~217	~159	V. cholerae	681	adk(1)	gyrB(1)	mdh(14)	metE(48)	pntA(29)	purM(17)	pyrC(41)	V. cholerae
375	BCW_12217	PRJNA1071196	SRR30115204	SRP523932	SAMN40178759	Vibrio parahaemolyticus	Shellfish	2002-12-04	35.37 N 120.85 W	unique	Yes	No		100	0.121751	0.454324	4.98919	102	46.3661	1542196	4536	-	~252	~21	~277	49	V. parahaemolyticus	-	dnaE(232)	gyrB(340)	recA(~6)	dtdS(57)	pntA(94)	pyrC(~496)	tnaA(~7)	V. parahaemolyticus
376	BCW_12219	PRJNA1071196	SRR30115203	SRP523932	SAMN40178760	Vibrio parahaemolyticus	Northern Sea Otter	2008-04-22	not collected	unique	Yes	No		100	0.0544959	0.453316	5.07086	114	76.3443	2580872	4599	-	~251	21	~78	~36	V. parahaemolyticus	-	dnaE(50)	gyrB(55)	recA(48)	dtdS(~52)	pntA(23)	pyrC(8)	tnaA(93)	V. parahaemolyticus
377	BCW_12220	PRJNA1071196	SRR30115202	SRP523932	SAMN40178761	Vibrio parahaemolyticus	Northern Sea Otter	2007-07-24	not collected	12220, 12302	Yes	No		100	0	0.452802	5.06662	120	38.6216	1304539	4561	-	~323	36	~280	~36	V. parahaemolyticus	199	dnaE(22)	gyrB(28)	recA(17)	dtdS(13)	pntA(8)	pyrC(19)	tnaA(14)	V. parahaemolyticus
378	BCW_12221	PRJNA1071196	SRR30115201	SRP523932	SAMN40178762	Vibrio cholerae	Northern Sea Otter	2006-12-15	not collected	unique	Yes	No		100	0.0883985	0.474705	4.05716	101	65.4804	1771096	3617	-	~224	~171	~218	159	V. cholerae	-	adk(1)	gyrB(23)	mdh(81)	metE(156)	pntA(6)	purM(1)	pyrC(125)	V. cholerae
379	BCW_12222	PRJNA1071196	SRR30115200	SRP523932	SAMN40178763	Vibrio parahaemolyticus	Northern Sea Otter	2009-08-07	not collected	12222, 12226	Yes	No		100	0.326975	0.451851	5.19979	136	47.1685	1635108	4728	-	~251	36	~244	19	V. parahaemolyticus	417	dnaE(3)	gyrB(111)	recA(167)	dtdS(188)	pntA(116)	pyrC(167)	tnaA(33)	V. parahaemolyticus
380	BCW_12223	PRJNA1071196	SRR30115199	SRP523932	SAMN40178764	Vibrio parahaemolyticus	Northern Sea Otter	2009-11-25	not collected	11560, 11561, 11565, 12223, 12238	Yes	No		100	0.13624	0.451924	5.06227	105	68.584	2314603	4592	-	254	40	~277	243	V. parahaemolyticus	324	dnaE(20)	gyrB(25)	recA(15)	dtdS(13)	pntA(7)	pyrC(3)	tnaA(5)	V. parahaemolyticus
381	BCW_12224	PRJNA1071196	SRR30115197	SRP523932	SAMN40178765	Vibrio parahaemolyticus	Northern Sea Otter	2010-03-12	not collected	12224, 12228, 12229, 12231	Yes	No		100	0.13624	0.451905	5.13786	104	45.6175	1562507	4721	-	254	40	~277	243	V. parahaemolyticus	34	dnaE(20)	gyrB(25)	recA(15)	dtdS(13)	pntA(7)	pyrC(11)	tnaA(5)	V. parahaemolyticus
382	BCW_12225	PRJNA1071196	SRR30115196	SRP523932	SAMN40178766	Vibrio cholerae	Northern Sea Otter	2010-04-05	not collected	unique	Yes	No		99.9792	0.294232	0.47547	3.99818	133	56.6639	1510353	3593	-	~239	~171	~217	~161	V. cholerae	-	adk(2)	gyrB(44)	mdh(11)	metE(64)	pntA(3)	purM(8)	pyrC(5)	V. cholerae
383	BCW_12226	PRJNA1071196	SRR30115195	SRP523932	SAMN40178767	Vibrio parahaemolyticus	Northern Sea Otter	2010-09-13	not collected	12222, 12226	Yes	No		100	0.326975	0.451827	5.19168	129	63.2796	2190181	4712	-	~251	36	~244	19	V. parahaemolyticus	417	dnaE(3)	gyrB(111)	recA(167)	dtdS(188)	pntA(116)	pyrC(167)	tnaA(33)	V. parahaemolyticus
384	BCW_12227	PRJNA1071196	SRR30115194	SRP523932	SAMN40178768	Vibrio parahaemolyticus	Northern Sea Otter	2011-03-20	not collected	unique	Yes	No		100	0.0389257	0.452217	5.17369	119	66.5324	2294788	4761	-	~290	36	246	19	V. parahaemolyticus	631	dnaE(222)	gyrB(128)	recA(21)	dtdS(69)	pntA(46)	pyrC(236)	tnaA(12)	V. parahaemolyticus
385	BCW_12228	PRJNA1071196	SRR30115193	SRP523932	SAMN40178769	Vibrio parahaemolyticus	Northern Sea Otter	2012-04-02	not collected	12224, 12228, 12229, 12231	Yes	No		100	0.13624	0.451934	5.13408	107	35.2455	1206355	4710	-	254	40	~277	243	V. parahaemolyticus	34	dnaE(20)	gyrB(25)	recA(15)	dtdS(13)	pntA(7)	pyrC(11)	tnaA(5)	V. parahaemolyticus
386	BCW_12229	PRJNA1071196	SRR30115192	SRP523932	SAMN40178770	Vibrio parahaemolyticus	Northern Sea Otter	2012-04-02	not collected	12224, 12228, 12229, 12231	Yes	No		100	0.13624	0.451931	5.13353	102	56.3839	1929659	4713	-	254	40	~277	243	V. parahaemolyticus	34	dnaE(20)	gyrB(25)	recA(15)	dtdS(13)	pntA(7)	pyrC(11)	tnaA(5)	V. parahaemolyticus
387	BCW_12230	PRJNA1071196	SRR30115191	SRP523932	SAMN40178771	Vibrio parahaemolyticus	Northern Sea Otter	2012-04-27	not collected	unique	Yes	No		100	0.354223	0.45208	5.22605	75	78.1664	2723340	4773	-	~253	139	~277	~51	V. parahaemolyticus	12	dnaE(9)	gyrB(21)	recA(15)	dtdS(13)	pntA(4)	pyrC(10)	tnaA(26)	V. parahaemolyticus
388	BCW_12231	PRJNA1071196	SRR30115382	SRP523932	SAMN40178772	Vibrio parahaemolyticus	Northern Sea Otter	2012-04-27	not collected	12224, 12228, 12229, 12231	Yes	No		100	0.13624	0.451888	5.13705	97	52.1288	1785256	4709	-	254	40	~277	243	V. parahaemolyticus	34	dnaE(20)	gyrB(25)	recA(15)	dtdS(13)	pntA(7)	pyrC(11)	tnaA(5)	V. parahaemolyticus
389	BCW_12232	PRJNA1071196	SRR30115381	SRP523932	SAMN40178773	Vibrio cholerae	Northern Sea Otter	2012-07-23	not collected	12232, 12233, 12237	Yes	No		100	0.0542005	0.473869	4.13895	151	49.3156	1360764	3715	-	~223	~171	~232	~168	V. cholerae	-	adk(44)	gyrB(~135)	mdh(4)	metE(6)	pntA(57)	purM(17)	pyrC(83)	V. cholerae
390	BCW_12233	PRJNA1071196	SRR30115380	SRP523932	SAMN40178774	Vibrio cholerae	Northern Sea Otter	2012-07-23	not collected	12232, 12233, 12237	No	No		100	0.0542005	0.473853	4.13887	145	79.2856	2187683	3712	-	~223	~171	~232	~168	V. cholerae	-	adk(44)	gyrB(~135)	mdh(4)	metE(6)	pntA(57)	purM(17)	pyrC(83)	V. cholerae
391	BCW_12234	PRJNA1071196	SRR30115378	SRP523932	SAMN40178775	Vibrio alginolyticus	Northern Sea Otter	2012-07-23	not collected	unique	Yes	No		100	0.00973141	0.446714	5.40665	123	53.7656	1937944	4934	189	139	17	107	16										Vibrio spp.
392	BCW_12235	PRJNA1071196	SRR30115377	SRP523932	SAMN40178776	Vibrio alginolyticus	Northern Sea Otter	2012-07-23	not collected	unique	Yes	No		100	0.00973141	0.445354	5.35248	175	69.4027	2476511	4879	-	17	17	59	16										Vibrio spp.
393	BCW_12236	PRJNA1071196	SRR30115376	SRP523932	SAMN40178777	Vibrio parahaemolyticus	Northern Sea Otter	2013-05-16	not collected	unique	Yes	No		100	0.0544959	0.452813	5.06483	91	99.7458	3367968	4596	-	~45	48	48	~178	V. parahaemolyticus	9	dnaE(6)	gyrB(6)	recA(3)	dtdS(17)	pntA(11)	pyrC(35)	tnaA(26)	V. parahaemolyticus
394	BCW_12237	PRJNA1071196	SRR30115375	SRP523932	SAMN40178778	Vibrio cholerae	Northern Sea Otter	2013-05-16	not collected	12232, 12233, 12237	Yes	No		99.9792	0.0542005	0.473916	4.12931	132	54.464	1499325	3688	-	~223	~171	~232	~168	V. cholerae	-	adk(44)	gyrB(~135)	mdh(4)	metE(6)	pntA(57)	purM(17)	pyrC(83)	V. cholerae
395	BCW_12238	PRJNA1071196	SRR30115374	SRP523932	SAMN40178779	Vibrio parahaemolyticus	Northern Sea Otter	2013-07-10	not collected	11560, 11561, 11565, 12223, 12238	Yes	No		100	0.13624	0.451916	5.06233	107	40.4469	1365036	4590	-	254	40	~277	243	V. parahaemolyticus	324	dnaE(20)	gyrB(25)	recA(15)	dtdS(13)	pntA(7)	pyrC(3)	tnaA(5)	V. parahaemolyticus
396	BCW_12244	PRJNA1071196	SRR30115373	SRP523932	SAMN40178780	Vibrio cholerae	Avian	2007-07-11	not collected	unique	Yes	No		100	0.121951	0.47619	3.95769	151	140.489	3706744	3503	-	~239	~171	~217	~90	V. cholerae	-	adk(~62)	gyrB(55)	mdh(14)	metE(273)	pntA(49)	purM(1)	pyrC(103)	V. cholerae
397	BCW_12245	PRJNA1071196	SRR30115372	SRP523932	SAMN40178781	Vibrio cholerae	Avian	2007-11-18	not collected	unique	Yes	No		99.9792	0.203252	0.475624	4.04941	158	110.432	2981243	3618	-	~223	~171	~232	~159	V. cholerae	-	adk(13)	gyrB(74)	mdh(76)	metE(364)	pntA(~237)	purM(146)	pyrC(1)	V. cholerae
398	BCW_12246	PRJNA1071196	SRR30115371	SRP523932	SAMN40178782	Vibrio cholerae	Avian	2007-11-18	not collected	11117, 11485, 12246, 12256, 12258	Yes	No		99.9792	0.0496838	0.475893	3.98851	97	95.6881	2544356	3575	-	~223	~171	~217	~159	V. cholerae	681	adk(1)	gyrB(1)	mdh(14)	metE(48)	pntA(29)	purM(17)	pyrC(41)	V. cholerae
399	BCW_12247	PRJNA1071196	SRR30115370	SRP523932	SAMN40178783	Vibrio cholerae	Avian	2007-11-18	not collected	unique	Yes	No		100	0.0813008	0.476335	3.90765	97	102.634	2673717	3490	-	~239	~159	217?	~159	V. cholerae	948	adk(1)	gyrB(5)	mdh(14)	metE(192)	pntA(49)	purM(60)	pyrC(96)	V. cholerae
400	BCW_12248	PRJNA1071196	SRR30115369	SRP523932	SAMN40178784	Vibrio cholerae	Avian Environment	2007-11-26	not collected	unique	Yes	No		99.9792	0.117435	0.473175	4.20857	137	71.7647	2013514	3828	-	~225	~171	~232	~161	V. cholerae	1011	adk(2)	gyrB(5)	mdh(14)	metE(19)	pntA(6)	purM(1)	pyrC(51)	V. cholerae
401	BCW_12249	PRJNA1071196	SRR30115366	SRP523932	SAMN40178785	Vibrio cholerae	Avian Environment	2007-11-26	not collected	unique	Yes	No		99.9792	0.347787	0.47414	4.09547	94	33.6211	917963	3656	-	~223	~171	~216	~159	V. cholerae	-	adk(1)	gyrB(48)	mdh(14)	metE(~364)	pntA(13)	purM(~1)	pyrC(118)	V. cholerae
402	BCW_12250	PRJNA1071196	SRR30115365	SRP523932	SAMN40178786	Vibrio cholerae	Avian	2007-01-29	not collected	unique	Yes	No		99.9792	0.223577	0.475837	4.04754	113	78.8601	2127929	3616	-	~224	~171	217?	~159	V. cholerae	8	adk(11)	gyrB(27)	mdh(11)	metE(56)	pntA(19)	purM(1)	pyrC(4)	V. cholerae
403	BCW_12251	PRJNA1071196	SRR30115364	SRP523932	SAMN40178787	Vibrio cholerae	Avian	2007-01-29	not collected	unique	Yes	No		99.9792	0.0271003	0.473285	4.16712	171	96.5637	2682614	3743	-	~223	~171	217?	~161	V. cholerae	17	adk(14)	gyrB(38)	mdh(14)	metE(43)	pntA(8)	purM(21)	pyrC(11)	V. cholerae
404	BCW_12252	PRJNA1071196	SRR30115363	SRP523932	SAMN40178788	Vibrio cholerae	Avian	2007-11-07	not collected	unique	Yes	No		99.9583	0.135501	0.473991	4.07568	126	152.827	4152497	3598	-	~239	~171	~218	~161	V. cholerae	1555	adk(13)	gyrB(88)	mdh(14)	metE(59)	pntA(96)	purM(8)	pyrC(39)	V. cholerae
405	BCW_12253	PRJNA1071196	SRR30115362	SRP523932	SAMN40178789	Vibrio cholerae	Avian	2007-07-18	not collected	12253, 12254, 12255, 12266	Yes	No		100	0.298103	0.475276	4.01872	89	147.653	3955841	3541	-	~224	~171	~217	159	V. cholerae	-	adk(18)	gyrB(65)	mdh(15)	metE(210)	pntA(118)	purM(35)	pyrC(151)	V. cholerae
406	BCW_12254	PRJNA1071196	SRR30115361	SRP523932	SAMN40178790	Vibrio cholerae	Avian	2007-07-18	not collected	12253, 12254, 12255, 12266	Yes	No		100	0.298103	0.475285	4.01905	88	203.592	5454982	3544	-	~224	~171	~217	159	V. cholerae	-	adk(18)	gyrB(65)	mdh(15)	metE(210)	pntA(118)	purM(35)	pyrC(151)	V. cholerae
407	BCW_12255	PRJNA1071196	SRR30115360	SRP523932	SAMN40178791	Vibrio cholerae	Avian	2007-08-06	not collected	12253, 12254, 12255, 12266	Yes	No		100	0.298103	0.475277	4.01972	94	132.62	3553978	3542	-	~224	~171	~217	159	V. cholerae	-	adk(18)	gyrB(65)	mdh(15)	metE(210)	pntA(118)	purM(35)	pyrC(151)	V. cholerae
408	BCW_12256	PRJNA1071196	SRR30115359	SRP523932	SAMN40178792	Vibrio cholerae	Avian	2007-11-18	not collected	11117, 11485, 12246, 12256, 12258	Yes	No		99.9792	0.0496838	0.475899	3.98824	94	94.7	2517910	3578	-	~223	~171	~217	~159	V. cholerae	681	adk(1)	gyrB(1)	mdh(14)	metE(48)	pntA(29)	purM(17)	pyrC(41)	V. cholerae
409	BCW_12257	PRJNA1071196	SRR30115358	SRP523932	SAMN40178793	Vibrio cholerae	Avian	2007-11-18	not collected	12257, 12259, 12261	Yes	No		100	0.0496838	0.475888	3.99797	130	123.209	3283917	3576	-	~223	~171	~218	~159	V. cholerae	-	adk(2)	gyrB(155)	mdh(46)	metE(~387)	pntA(13)	purM(1)	pyrC(35)	V. cholerae
410	BCW_12258	PRJNA1071196	SRR30115357	SRP523932	SAMN40178794	Vibrio cholerae	Avian	2007-11-18	not collected	11117, 11485, 12246, 12256, 12258	Yes	No		99.9792	0.0496838	0.475893	3.98815	91	91.2154	2425206	3570	-	~223	~171	~217	~159	V. cholerae	681	adk(1)	gyrB(1)	mdh(14)	metE(48)	pntA(29)	purM(17)	pyrC(41)	V. cholerae
411	BCW_12259	PRJNA1071196	SRR30115355	SRP523932	SAMN40178795	Vibrio cholerae	Avian	2007-11-18	not collected	12257, 12259, 12261	Yes	No		100	0.0496838	0.475841	3.99571	117	114.078	3038820	3564	-	~223	~171	~218	~159	V. cholerae	-	adk(2)	gyrB(155)	mdh(46)	metE(~387)	pntA(13)	purM(1)	pyrC(35)	V. cholerae
412	BCW_12260	PRJNA1071196	SRR30115354	SRP523932	SAMN40178796	Vibrio cholerae	Avian	2007-11-18	not collected	unique	Yes	No		99.9792	0.162602	0.47519	4.02742	106	128.503	3450233	3575	-	~239	~159	~216	~161	V. cholerae	-	adk(6)	gyrB(114)	mdh(46)	metE(1)	pntA(66)	purM(72)	pyrC(216)	V. cholerae
413	BCW_12261	PRJNA1071196	SRR30115353	SRP523932	SAMN40178797	Vibrio cholerae	Avian	2007-11-18	not collected	12257, 12259, 12261	Yes	No		100	0.0496838	0.475765	4.00344	137	67.959	1813799	3588	-	~223	~171	~218	~159	V. cholerae	-	adk(2)	gyrB(155)	mdh(46)	metE(~387)	pntA(13)	purM(1)	pyrC(35)	V. cholerae
414	BCW_12262	PRJNA1071196	SRR30115352	SRP523932	SAMN40178798	Vibrio parahaemolyticus	Avian	2007-04-11	not collected	unique	Yes	No		100	0.0454133	0.453859	4.94604	123	217.69	7178002	4469	-	~54	~21	~277	19	V. parahaemolyticus	-	dnaE(51)	gyrB(~184)	recA(~11)	dtdS(35)	pntA(4)	pyrC(~437)	tnaA(66)	V. parahaemolyticus
415	BCW_12263	PRJNA1071196	SRR30115351	SRP523932	SAMN40178799	Vibrio cholerae	Avian	2007-06-18	not collected	unique	Yes	No		99.9792	0.0813008	0.470478	4.2005	142	159.313	4461286	3776	-	~239	~160	219?	~159	V. cholerae	1146	adk(138)	gyrB(135)	mdh(168)	metE(370)	pntA(167)	purM(108)	pyrC(235)	V. cholerae
416	BCW_12264	PRJNA1071196	SRR30115350	SRP523932	SAMN40178800	Vibrio cholerae	Avian	2007-06-21	not collected	unique	Yes	No		99.9792	0.0271003	0.475749	4.00207	133	118.653	3165719	3561	-	~223	171	~218	~161	V. cholerae	353	adk(18)	gyrB(81)	mdh(75)	metE(47)	pntA(110)	purM(1)	pyrC(45)	V. cholerae
417	BCW_12265	PRJNA1071196	SRR30115349	SRP523932	SAMN40178801	Vibrio cholerae	Avian	2007-06-28	not collected	unique	Yes	No		100	0.0813008	0.475376	3.98147	169	101.488	2693817	3485	-	~223	171	232	~159	V. cholerae	-	adk(128)	gyrB(1)	mdh(7)	metE(243)	pntA(49)	purM(6)	pyrC(103)	V. cholerae
418	BCW_12266	PRJNA1071196	SRR30115348	SRP523932	SAMN40178802	Vibrio cholerae	Avian	2007-07-12	not collected	12253, 12254, 12255, 12266	Yes	No		100	0.298103	0.475286	4.02153	103	137.058	3674543	3543	-	~224	~171	~217	159	V. cholerae	-	adk(18)	gyrB(65)	mdh(15)	metE(210)	pntA(118)	purM(35)	pyrC(151)	V. cholerae
419	BCW_12267	PRJNA1071196	SRR30115347	SRP523932	SAMN40178803	Vibrio cholerae	Avian	2007-07-18	not collected	11175, 12267, 11448, 11459, 11425, 11432, 11433, 11435	Yes	No		99.9792	0.406504	0.475668	4.04393	98	71.716	1933428	3590	-	~239	~159	~216	~161	V. cholerae	-	adk(~6)	gyrB(114)	mdh(132)	metE(289)	pntA(66)	purM(72)	pyrC(216)	V. cholerae
420	BCW_12269	PRJNA1071196	SRR30115346	SRP523932	SAMN40178804	Vibrio cholerae	Southern Sea Otter	2008-02-11	36.81 N 121.79 W	11095, 11098, 11100, 11188, 11189, 12269, 12147	No	No		99.9792	0.0496838	0.47449	4.04211	107	247.034	6656904	3646	-	~223	~171	~217	~159	V. cholerae	681	adk(1)	gyrB(1)	mdh(14)	metE(48)	pntA(29)	purM(17)	pyrC(41)	V. cholerae
421	BCW_12270	PRJNA1071196	SRR30115344	SRP523932	SAMN40178805	Vibrio diabolicus	Avian	2007-08-28	36.54 N 121.93 W	11172, 12270	Yes	No		100	0.418451	0.447482	5.24036	116	139.634	4878230	4810	-	245	47	236	172										Vibrio spp.
422	BCW_12271	PRJNA1071196	SRR30115343	SRP523932	SAMN40178806	Vibrio alginolyticus	Southern Sea Otter	2002-10-02	36.63 N 121.92 W	unique	Yes	Yes	RESIST	100	0.145971	0.445814	5.28002	102	162.902	5734181	4752	-	17	105	180?	16										Vibrio spp.
423	BCW_12272	PRJNA1071196	SRR30115342	SRP523932	SAMN40178807	Vibrio diabolicus	Southern Sea Otter	2002-10-02	36.63 N 121.92 W	12272, 12278	Yes	Yes	RESIST	100	0.145971	0.448574	5.14773	91	106.365	3650262	4655	-	~25	25	~239	112										Vibrio spp.
424	BCW_12273	PRJNA1071196	SRR30115341	SRP523932	SAMN40178808	Vibrio parahaemolyticus	Southern Sea Otter	2001-11-22	36.61 N 121.90 W	12273, 12274	No	No		100	0.0302755	0.453314	5.02558	86	85.5631	2866692	4558	-	~252	~21	~191	~49	V. parahaemolyticus	-	dnaE(53)	gyrB(61)	recA(56)	dtdS(8)	pntA(7)	pyrC(11)	tnaA(19)	V. parahaemolyticus
425	BCW_12274	PRJNA1071196	SRR30115340	SRP523932	SAMN40178809	Vibrio parahaemolyticus	Southern Sea Otter	2001-11-22	36.61 N 121.90 W	12273, 12274	Yes	Yes	RESIST	100	0.0302755	0.453255	5.03806	101	115.197	3869121	4571	-	~252	~21	~191	~49	V. parahaemolyticus	-	dnaE(53)	gyrB(61)	recA(56)	dtdS(8)	pntA(7)	pyrC(11)	tnaA(19)	V. parahaemolyticus
426	BCW_12275	PRJNA1071196	SRR30115339	SRP523932	SAMN40178810	Vibrio diabolicus	Southern Sea Otter	2001-10-25	36.61 N 121.90 W	unique	Yes	Yes	RESIST	100	0	0.448615	5.12187	121	92.7187	3165955	4641	-	~160	19	195	18										Vibrio spp.
427	BCW_12276	PRJNA1071196	SRR30115338	SRP523932	SAMN40178811	Vibrio parahaemolyticus	Southern Sea Otter	2003-04-01	35.57 N 121.11 W	12103, 12176, 12180, 12209, 12276, 12148, 11036, 11076	Yes	Yes	INTER	100	0.217984	0.452118	5.16644	70	95.0742	3274636	4685	-	~253	139	~277	~51	V. parahaemolyticus	12	dnaE(9)	gyrB(21)	recA(15)	dtdS(13)	pntA(4)	pyrC(10)	tnaA(26)	V. parahaemolyticus
428	BCW_12277	PRJNA1071196	SRR30115337	SRP523932	SAMN40178812	Vibrio diabolicus	Southern Sea Otter	2003-03-28	35.64 N 121.19 W	unique	Yes	Yes	RESIST	100	0.635786	0.448367	5.02642	71	84.6771	2837486	4493	-	71	175	~239	18										Vibrio spp.
429	BCW_12279	PRJNA1071196	SRR30115336	SRP523932	SAMN40178813	Vibrio alginolyticus	Southern Sea Otter	2003-03-01	36.61 N 121.89 W	unique	Yes	Yes	RESIST	100	0.265094	0.443029	5.46639	100	157.029	5722560	4969	-	~42	20	69	16										Vibrio spp.
430	BCW_12280	PRJNA1071196	SRR30115335	SRP523932	SAMN40178814	Vibrio parahaemolyticus	Southern Sea Otter	2003-02-12	36.60 N 121.89 W	unique	Yes	Yes	INTER	100	0	0.454006	4.98714	153	113.172	3762709	4526	-	~228	~21	~277	49	V. parahaemolyticus	-	dnaE(17)	gyrB(118)	recA(235)	dtdS(~417)	pntA(4)	pyrC(137)	tnaA(86)	V. parahaemolyticus
431	BCW_12281	PRJNA1071196	SRR30115333	SRP523932	SAMN40178815	Vibrio anguillarum	Northern Sea Otter	2015-06-12	59.60 N 151.42 W	unique	Yes	No		99.7245	0.413223	0.445957	3.85679	102	242.395	6232438	3506	-	~4	12	~37	30										Vibrio spp.
432	BCW_12282	PRJNA1071196	SRR30115332	SRP523932	SAMN40178816	Vibrio alginolyticus	Southern Sea Otter	2001-08-08	35.17 N 120.75 W	unique	Yes	Yes	RESIST	100	0.100558	0.446454	5.26161	128	134.131	4704958	4795	-	~78	17	69	16										Vibrio spp.
433	BCW_12283	PRJNA1071196	SRR30115331	SRP523932	SAMN40178817	Vibrio alginolyticus	Southern Sea Otter	2003-04-21	36.95 N 121.90 W	unique	Yes	Yes	RESIST	100	0.118723	0.445992	5.27848	105	93.893	3304081	4805	280	42	20	59	16										Vibrio spp.
434	BCW_12284	PRJNA1071196	SRR30115330	SRP523932	SAMN40178818	Vibrio diabolicus	Southern Sea Otter	2003-04-21	35.14 N 120.64 W	unique	Yes	Yes	RESIST	100	0.145971	0.448131	5.26251	91	210.035	7368729	4776	-	15	19	~58	23										Vibrio spp.
435	BCW_12285	PRJNA1071196	SRR30115329	SRP523932	SAMN40178819	Vibrio diabolicus	Southern Sea Otter	2003-04-21	35.14 N 120.64 W	12285, 12290	Yes	Yes	RESIST	100	0.00973141	0.448704	5.25232	121	91.838	3215749	4799	-	242	115	27	17										Vibrio spp.
436	BCW_12286	PRJNA1071196	SRR30115328	SRP523932	SAMN40178820	Vibrio parahaemolyticus	Southern Sea Otter	2000-11-17	35.35 N 120.84 W	unique	Yes	Yes	RESIST	100	0.0817439	0.453358	4.94034	99	164.753	5426238	4481	-	254	~21	~277	49	V. parahaemolyticus	119	dnaE(20)	gyrB(25)	recA(14)	dtdS(14)	pntA(42)	pyrC(29)	tnaA(23)	V. parahaemolyticus
437	BCW_12287	PRJNA1071196	SRR30115327	SRP523932	SAMN40178821	Vibrio alginolyticus	Southern Sea Otter	2001-08-28	34.37 N 119.48 W	unique	Yes	Yes	RESIST	100	0.00973141	0.445655	5.34596	138	85.4448	3045233	4836	-	~112	20	107	16										Vibrio spp.
438	BCW_12288	PRJNA1071196	SRR30115326	SRP523932	SAMN40178822	Vibrio alginolyticus	Southern Sea Otter	2002-03-21	35.57 N 121.11 W	unique	Yes	Yes	RESIST	100	0.155054	0.446396	5.28071	126	81.3838	2865094	4802	-	~131	20	69	16										Vibrio spp.
439	BCW_12289	PRJNA1071196	SRR30115325	SRP523932	SAMN40178823	Vibrio parahaemolyticus	Southern Sea Otter	2002-03-20	35.57 N 121.12 W	12110, 12289, 12303	Yes	Yes	SUSC	100	0.00973141	0.4541	5.17263	124	71.1732	2454351	4739	-	~54	~21	44	49	V. parahaemolyticus	-	dnaE(17)	gyrB(132)	recA(31)	dtdS(23)	pntA(171)	pyrC(32)	tnaA(2)	V. parahaemolyticus
440	BCW_12290	PRJNA1071196	SRR30115324	SRP523932	SAMN40178824	Vibrio diabolicus	Southern Sea Otter	2003-06-19	36.95 N 122.06 W	12285, 12290	Yes	Yes	RESIST	100	0.00973141	0.448701	5.24517	114	129.746	4536941	4783	-	242	115	27	17										Vibrio spp.
441	BCW_12291	PRJNA1071196	SRR30115322	SRP523932	SAMN40178825	Vibrio diabolicus	Southern Sea Otter	2003-06-20	35.10 N 120.63 W	unique	Yes	Yes	RESIST	100	0.00973141	0.448238	5.23852	93	161.716	5647666	4739	-	15	25	239	112										Vibrio spp.
442	BCW_12292	PRJNA1071196	SRR30115321	SRP523932	SAMN40178826	Vibrio alginolyticus	Southern Sea Otter	2003-07-18	36.98 N 121.94 W	unique	Yes	Yes	RESIST	100	0.145971	0.444741	5.50966	205	70.0198	2571905	5105	200	42	20	133	16										Vibrio spp.
443	BCW_12293	PRJNA1071196	SRR30115320	SRP523932	SAMN40178827	Vibrio diabolicus	Southern Sea Otter	2003-06-19	36.95 N 122.06 W	unique	Yes	Yes	RESIST	100	0.145971	0.447966	5.20889	108	44.2371	1536174	4714	-	~268	15	~58	18										Vibrio spp.
444	BCW_12294	PRJNA1071196	SRR30115319	SRP523932	SAMN40178828	Vibrio diabolicus	Southern Sea Otter	2003-05-15	35.14 N 120.64 W	unique	Yes	Yes	RESIST	100	0.373037	0.447955	5.27704	109	153.124	5386934	4789	-	~25	115	~186	110										Vibrio spp.
445	BCW_12295	PRJNA1071196	SRR30115085	SRP523932	SAMN40178829	Vibrio alginolyticus	Southern Sea Otter	2003-04-30	36.63 N 121.92 W	unique	Yes	Yes	RESIST	100	0.391203	0.445616	5.48449	118	167.831	6136430	5004	-	173	287	134	91										Vibrio spp.
446	BCW_12296	PRJNA1071196	SRR30115084	SRP523932	SAMN40178830	Vibrio alginolyticus	Southern Sea Otter	2003-07-22	35.91 N 121.47 W	unique	Yes	Yes	RESIST	100	0.00973141	0.444968	5.3588	84	105.28	3761176	4875	229	112	17	69	16										Vibrio spp.
447	BCW_12297	PRJNA1071196	SRR30115083	SRP523932	SAMN40178831	Vibrio alginolyticus	Southern Sea Otter	2003-07-22	35.91 N 121.47 W	unique	Yes	Yes	RESIST	100	0.100558	0.445969	5.30168	83	140.634	4970658	4835	235	112	102	137	16										Vibrio spp.
448	BCW_12298	PRJNA1071196	SRR30115082	SRP523932	SAMN40178832	Vibrio alginolyticus	Southern Sea Otter	2003-07-22	35.91 N 121.47 W	unique	Yes	Yes	RESIST	100	0.282211	0.445743	5.20954	110	163.064	5663248	4741	-	143	17	131	55										Vibrio spp.
449	BCW_12299	PRJNA1071196	SRR30115081	SRP523932	SAMN40178833	Vibrio alginolyticus	Southern Sea Otter	2003-07-22	35.91 N 121.47 W	unique	Yes	Yes	RESIST	100	0.186843	0.44589	5.26648	94	160.39	5631289	4793	-	64	287	107	37										Vibrio spp.
450	BCW_12300	PRJNA1071196	SRR30115080	SRP523932	SAMN40178834	Vibrio alginolyticus	Southern Sea Otter	2003-08-02	36.61 N 121.89 W	unique	Yes	Yes	RESIST	100	0.145971	0.445785	5.18914	124	130.991	4531531	4675	-	112	17	70	126										Vibrio spp.
451	BCW_12301	PRJNA1071196	SRR30115078	SRP523932	SAMN40178835	Vibrio diabolicus	Southern Sea Otter	2004-04-13	35.38 N 120.86 W	unique	Yes	Yes	RESIST	99.9092	0.27248	0.447735	5.1035	105	163.224	5553424	4625	-	15	109	47	112										Vibrio spp.
452	BCW_12302	PRJNA1071196	SRR30115077	SRP523932	SAMN40178836	Vibrio parahaemolyticus	Southern Sea Otter	2004-04-27	35.12 N 120.64 W	12220, 12302	Yes	Yes	RESIST	100	0.13624	0.452456	5.10581	127	166.178	5656491	4602	-	~323	36	~280	~36	V. parahaemolyticus	199	dnaE(22)	gyrB(28)	recA(17)	dtdS(13)	pntA(8)	pyrC(19)	tnaA(14)	V. parahaemolyticus
453	BCW_12303	PRJNA1071196	SRR30115076	SRP523932	SAMN40178837	Vibrio parahaemolyticus	Southern Sea Otter	2004-04-16	34.47 N 120.23 W	12110, 12289, 12303	Yes	Yes	SUSC	100	0.00973141	0.454052	5.18843	122	178.55	6175970	4776	-	~54	~21	44	49	V. parahaemolyticus	-	dnaE(17)	gyrB(132)	recA(31)	dtdS(23)	pntA(171)	pyrC(32)	tnaA(2)	V. parahaemolyticus
454	BCW_12304	PRJNA1071196	SRR30115075	SRP523932	SAMN40178838	Vibrio diabolicus	Southern Sea Otter	2004-04-13	35.38 N 120.86 W	unique	Yes	Yes	INTER	100	0.00973141	0.448526	5.11044	59	144.081	4908775	4586	-	~164	15	~188	~112										Vibrio spp.
455	BCW_12305	PRJNA1071196	SRR30115074	SRP523932	SAMN40178839	Vibrio parahaemolyticus	Southern Sea Otter	2004-02-05	36.91 N 121.85 W	12127, 12305, 12325, 12326, 12327	Yes	Yes	RESIST	100	0.0454133	0.454244	4.90549	107	134.777	4407640	4419	-	~54	~21	~277	19	V. parahaemolyticus	-	dnaE(51)	gyrB(~184)	recA(~11)	dtdS(35)	pntA(4)	pyrC(~437)	tnaA(26)	V. parahaemolyticus
456	BCW_12306	PRJNA1071196	SRR30115073	SRP523932	SAMN40178840	Vibrio diabolicus	Southern Sea Otter	2003-10-28	33.26 N 119.57 W	unique	Yes	Yes	SUSC	100	0	0.447604	5.15619	56	234.356	8055891	4614	-	15	19	157?	~112										Vibrio spp.
457	BCW_12307	PRJNA1071196	SRR30115072	SRP523932	SAMN40178841	Vibrio parahaemolyticus	Southern Sea Otter	2003-10-27	33.26 N 119.57 W	unique	Yes	Yes	SUSC	100	0	0.452008	5.2223	90	123.24	4290633	4757	-	~253	40	~244	~19	V. parahaemolyticus	629	dnaE(71)	gyrB(50)	recA(192)	dtdS(132)	pntA(69)	pyrC(127)	tnaA(24)	V. parahaemolyticus
458	BCW_12308	PRJNA1071196	SRR30115071	SRP523932	SAMN40178842	Vibrio alginolyticus	Southern Sea Otter	2003-10-27	33.26 N 119.57 W	unique	Yes	Yes	INTER	100	0.282211	0.44539	5.20128	133	157.085	5446948	4675	513	17	107	69	16										Vibrio spp.
459	BCW_12309	PRJNA1071196	SRR30115070	SRP523932	SAMN40178843	Vibrio alginolyticus	Southern Sea Otter	2003-10-11	35.45 N 120.90 W	unique	Yes	Yes	RESIST	100	0.413044	0.446552	5.31298	105	127.316	4509502	4875	-	~78	17	69	16										Vibrio spp.
460	BCW_12310	PRJNA1071196	SRR30115069	SRP523932	SAMN40178844	Vibrio alginolyticus	Southern Sea Otter	2003-08-29	34.45 N 120.44 W	unique	Yes	Yes	INTER	100	0.00973141	0.446607	5.15901	125	124.758	4290838	4649	-	112	17	70	126										Vibrio spp.
461	BCW_12311	PRJNA1071196	SRR30115067	SRP523932	SAMN40178845	Vibrio parahaemolyticus	Southern Sea Otter	2004-12-14	36.61 N 121.89 W	unique	Yes	Yes	RESIST	100	0.13624	0.454079	4.92962	107	143.266	4708292	4444	-	~54	~21	~277	19	V. parahaemolyticus	-	dnaE(51)	gyrB(~184)	recA(~11)	dtdS(35)	pntA(4)	pyrC(~437)	tnaA(26)	V. parahaemolyticus
462	BCW_12312	PRJNA1071196	SRR30115066	SRP523932	SAMN40178846	Vibrio alginolyticus	Southern Sea Otter	2004-12-15	not collected	unique	Yes	Yes	INTER	100	0.282211	0.44559	5.30971	132	138.521	4903358	4846	-	131	17	~59	16										Vibrio spp.
463	BCW_12313	PRJNA1071196	SRR30115065	SRP523932	SAMN40178847	Vibrio alginolyticus	Southern Sea Otter	2004-12-15	not collected	unique	Yes	Yes	RESIST	100	0.270858	0.444183	5.49254	104	102.389	3749164	5032	-	177	17	18	16										Vibrio spp.
464	BCW_12314	PRJNA1071196	SRR30115064	SRP523932	SAMN40178848	Vibrio alginolyticus	Southern Sea Otter	2004-10-05	36.55 N 121.93 W	unique	Yes	Yes	RESIST	100	0.373037	0.445865	5.16352	136	147.902	5091287	4705	-	175	17	123	~16										Vibrio spp.
465	BCW_12315	PRJNA1071196	SRR30115063	SRP523932	SAMN40178849	Vibrio diabolicus	Southern Sea Otter	2004-09-15	36.95 N 122.00 W	unique	Yes	Yes	RESIST	100	0.27248	0.445895	5.28273	118	123.859	4362091	4860	84	71	15	66	52										Vibrio spp.
466	BCW_12316	PRJNA1071196	SRR30115062	SRP523932	SAMN40178850	Vibrio diabolicus	Southern Sea Otter	2004-09-08	35.14 N 120.64 W	unique	Yes	Yes	RESIST	100	0.373037	0.447801	5.27545	96	70.9086	2493832	4767	-	~25	115	~186	110										Vibrio spp.
467	BCW_12317	PRJNA1071196	SRR30115061	SRP523932	SAMN40178851	Vibrio alginolyticus	Southern Sea Otter	2004-08-16	35.32 N 120.84 W	unique	Yes	Yes	RESIST	100	0.100558	0.445308	5.32707	115	148.248	5264844	4845	-	143	135	137	16										Vibrio spp.
468	BCW_12318	PRJNA1071196	SRR30115060	SRP523932	SAMN40178852	Vibrio alginolyticus	Southern Sea Otter	2004-07-13	36.97 N 121.91 W	unique	Yes	Yes	RESIST	100	0.00973141	0.445117	5.37749	217	105.856	3794938	5031	-	42	~127	59	16										Vibrio spp.
469	BCW_12319	PRJNA1071196	SRR30115059	SRP523932	SAMN40178853	Vibrio diabolicus	Southern Sea Otter	2004-05-21	35.39 N 120.87 W	unique	Yes	Yes	INTER	99.9611	0	0.448288	5.05159	92	138.733	4672158	4544	-	200	121	158	~17										Vibrio spp.
470	BCW_12320	PRJNA1071196	SRR30115058	SRP523932	SAMN40178854	Vibrio alginolyticus	Southern Sea Otter	2004-06-02	36.80 N 121.79 W	unique	Yes	Yes	RESIST	100	0.00973141	0.44532	5.3653	116	130.473	4666850	4869	138	112	20	107	16										Vibrio spp.
471	BCW_12321	PRJNA1071196	SRR30115056	SRP523932	SAMN40178855	Vibrio alginolyticus	Southern Sea Otter	2006-06-15	35.14 N 120.64 W	unique	Yes	Yes	RESIST	100	0.301133	0.445884	5.25155	123	83.5835	2926287	4776	166	131	102	69	16										Vibrio spp.
472	BCW_12322	PRJNA1071196	SRR30115055	SRP523932	SAMN40178856	Vibrio alginolyticus	Southern Sea Otter	2006-05-18	36.70 N 121.81 W	unique	Yes	Yes	RESIST	100	0.100558	0.445258	5.26237	99	145.72	5112224	4748	235	112	102	137	16										Vibrio spp.
473	BCW_12323	PRJNA1071196	SRR30115054	SRP523932	SAMN40178857	Vibrio diabolicus	Southern Sea Otter	2006-05-18	36.80 N 121.79 W	unique	Yes	Yes	RESIST	100	0.27248	0.447209	5.25935	78	88.2231	3093306	4732	-	~164	115	~158	23										Vibrio spp.
474	BCW_12324	PRJNA1071196	SRR30115053	SRP523932	SAMN40178858	Vibrio alginolyticus	Southern Sea Otter	2006-05-04	36.97 N 121.91 W	unique	Yes	Yes	SUSC	100	0.155054	0.44605	5.27222	135	90.7581	3189977	4807	295	145	108	131	16										Vibrio spp.
475	BCW_12325	PRJNA1071196	SRR30115052	SRP523932	SAMN40178859	Vibrio parahaemolyticus	Southern Sea Otter	2006-05-10	34.86 N 120.61 W	12127, 12305, 12325, 12326, 12327	Yes	Yes	RESIST	100	0.0454133	0.454217	4.89413	102	180.821	5899726	4397	-	~54	~21	~277	19	V. parahaemolyticus	-	dnaE(51)	gyrB(~184)	recA(~11)	dtdS(35)	pntA(4)	pyrC(~437)	tnaA(26)	V. parahaemolyticus
476	BCW_12326	PRJNA1071196	SRR30115051	SRP523932	SAMN40178860	Vibrio parahaemolyticus	Southern Sea Otter	2006-02-15	35.14 N 120.64 W	12127, 12305, 12325, 12326, 12327	Yes	Yes	RESIST	100	0.0454133	0.45417	4.89962	100	124.171	4055944	4407	-	~54	~21	~277	19	V. parahaemolyticus	-	dnaE(51)	gyrB(~184)	recA(~11)	dtdS(35)	pntA(4)	pyrC(~437)	tnaA(26)	V. parahaemolyticus
477	BCW_12327	PRJNA1071196	SRR30115050	SRP523932	SAMN40178861	Vibrio parahaemolyticus	Southern Sea Otter	2005-11-10	35.37 N 120.86 W	12127, 12305, 12325, 12326, 12327	Yes	Yes	RESIST	100	0.0454133	0.454236	4.8867	90	71.2603	2321515	4382	-	~54	~21	~277	19	V. parahaemolyticus	-	dnaE(51)	gyrB(~184)	recA(~11)	dtdS(35)	pntA(4)	pyrC(~437)	tnaA(26)	V. parahaemolyticus
478	BCW_12328	PRJNA1071196	SRR30115049	SRP523932	SAMN40178862	Vibrio alginolyticus	Southern Sea Otter	2005-10-05	36.98 N 122.15 W	unique	Yes	Yes	SUSC	100	0.0945028	0.446255	5.21457	144	121.826	4235142	4733	223	74	17	18	16										Vibrio spp.
479	BCW_12329	PRJNA1071196	SRR30115048	SRP523932	SAMN40178863	Vibrio alginolyticus	Southern Sea Otter	2005-07-13	36.61 N 121.86 W	unique	Yes	Yes	RESIST	100	0.145971	0.445721	5.33016	180	126.071	4479858	4869	-	~73	120	107	16										Vibrio spp.
480	BCW_12330	PRJNA1071196	SRR30115047	SRP523932	SAMN40178864	Vibrio alginolyticus	Southern Sea Otter	2005-07-14	35.12 N 120.64 W	unique	Yes	Yes	RESIST	100	0.0642273	0.444929	5.4279	147	54.6795	1978632	5034	-	~173	20	137	53										Vibrio spp.
481	BCW_12331	PRJNA1071196	SRR30115045	SRP523932	SAMN40178865	Vibrio diabolicus	Southern Sea Otter	2005-06-17	36.61 N 121.87 W	unique	Yes	Yes	SUSC	100	0.00973141	0.448215	5.19464	147	135.972	4708855	4745	-	15	175	160	112										Vibrio spp.
482	BCW_12332	PRJNA1071196	SRR30115044	SRP523932	SAMN40178866	Vibrio alginolyticus	Southern Sea Otter	2008-11-10	36.02 N 121.57 W	unique	Yes	Yes	SUSC	100	0.191384	0.445377	5.39339	126	42.3271	1521910	4912	96	42	17	69	16										Vibrio spp.
483	BCW_12333	PRJNA1071196	SRR30115043	SRP523932	SAMN40178867	Vibrio alginolyticus	Southern Sea Otter	2012-06-20	36.95 N 121.90 W	unique	Yes	Yes	INTER	100	0.100558	0.446033	5.27702	116	45.6321	1605343	4819	87	17	17	22	16										Vibrio spp.
484	BCW_12334	PRJNA1071196	SRR30115042	SRP523932	SAMN40178868	Vibrio diabolicus	Southern Sea Otter	2012-06-11	35.44 N 120.91 W	unique	Yes	Yes	RESIST	100	0.00973141	0.448037	5.21374	81	75.7999	2634670	4725	-	~25	25	47	112										Vibrio spp.
485	BCW_12335	PRJNA1071196	SRR30115041	SRP523932	SAMN40178869	Vibrio alginolyticus	Southern Sea Otter	2012-05-22	36.61 N 121.87 W	unique	Yes	Yes	RESIST	100	0.00973141	0.446159	5.3507	119	107.457	3833125	4873	-	143	45	69	16										Vibrio spp.
486	BCW_12336	PRJNA1071196	SRR30115040	SRP523932	SAMN40178870	Vibrio alginolyticus	Southern Sea Otter	2012-03-27	35.09 N 120.64 W	unique	Yes	Yes	RESIST	100	0.191384	0.446077	5.32586	160	118.488	4206993	4901	96	42	17	69	16										Vibrio spp.
487	BCW_12337	PRJNA1071196	SRR30115039	SRP523932	SAMN40178871	Vibrio alginolyticus	Southern Sea Otter	2011-12-20	36.81 N 121.79 W	unique	Yes	Yes	RESIST	100	0.00973141	0.445289	5.34217	116	77.8785	2773601	4837	138	112	20	107	16										Vibrio spp.
488	BCW_12338	PRJNA1071196	SRR30115038	SRP523932	SAMN40178872	Vibrio alginolyticus	Southern Sea Otter	2011-11-29	36.61 N 121.89 W	unique	Yes	Yes	INTER	100	0.00973141	0.445614	5.28914	134	90.9119	3205642	4828	401	207	102	69	91										Vibrio spp.
489	BCW_12339	PRJNA1071196	SRR30115037	SRP523932	SAMN40178873	Vibrio alginolyticus	Southern Sea Otter	2011-11-09	36.04 N 121.59 W	unique	Yes	Yes	RESIST	100	0.00973141	0.445621	5.25881	106	58.0837	2036339	4755	440	112	20	69	117										Vibrio spp.
